# Supplementary material for: Integrative multi-omics analysis reveals inflammation-related molecular networks in acute mountain sickness
Source: Front Immunol. 2026 May 22;17:1745433. doi: 10.3389/fimmu.2026.1745433 (PMC13237639; doi:10.3389/fimmu.2026.1745433)
Supplement: Supplementary Table 1 — Differentially expressed genes in AMS. [file Table1.xlsx]

## Sheet: Sheet 1
Name	logFC	AveExpr	t	P.Value	adj.P.Val	B
hsa-miR-3915	-2.06888	0.0839002	-51.5264	1.83208e-13	3.3069e-10	14.4166
hsa-miR-98-5p	-1.9777	0.602743	-58.1153	8.5268e-12	7.69544e-09	13.2638
kshv-miR-K12-9-5p	-2.11989	0.254708	-43.7747	9.50629e-09	5.00624e-06	6.68673
hsa-miR-5100	-2.10755	0.238378	-42.6591	1.10942e-08	5.00624e-06	6.66192
hsa-miR-3675-3p	-2.05578	0.221546	-40.6921	1.47144e-08	5.31189e-06	6.61364
hsa-miR-3174	-1.94955	0.205935	-39.3532	1.79738e-08	5.4071e-06	6.57702
hsa-miR-711	-2.07603	0.169595	-30.5593	8.14341e-08	2.09984e-05	6.22572
hsa-miR-221-3p	-2.43669	1.03099	-5.42691	0.00162188	0.34567	-0.816005
hsa-miR-99b-5p	1.6174	0.456543	4.23732	0.00172356	0.34567	-1.4959
hsa-miR-766-5p	-1.6159	1.04521	-3.64101	0.00827528	0.998242	-2.73736
hsv2-miR-H6-3p	-0.165757	-0.185516	-3.50699	0.0127166	0.998242	-3.02452
hsa-miR-147a	-1.47756	0.651805	-3.39781	0.00939013	0.998242	-3.02534
hsa-miR-4298	1.22546	0.272753	3.32518	0.0088663	0.998242	-3.03555
hsa-miR-375	-1.59596	0.556862	-3.00911	0.0147364	0.998242	-3.43943
hsa-miR-1234-3p	-1.23985	0.441966	-2.84172	0.0249816	0.998242	-3.89095
hsa-miR-4534	-1.0129	0.0964383	-2.67252	0.0255161	0.998242	-3.98807
hsa-miR-4445-5p	-0.703558	-0.0718193	-2.66708	0.0321338	0.998242	-4.06695
hsa-miR-375	-0.916878	0.125654	-2.59327	0.0290561	0.998242	-4.11658
hsa-miR-668-3p	-1.02426	0.177603	-2.51829	0.0359029	0.998242	-4.26151
hsa-miR-4733-5p	1.27162	0.558372	2.5961	0.0266688	0.998242	-4.29336
hsa-miR-147b	-1.02164	0.160751	-2.48417	0.0378637	0.998242	-4.31435
hsa-miR-4459	-1.30833	0.499031	-2.52822	0.044785	0.998242	-4.35154
hsa-miR-4712-3p	-1.08711	0.301603	-2.53927	0.029399	0.998242	-4.36972
hsa-miR-205-3p	-1.31649	0.466907	-2.4569	0.0493244	0.998242	-4.45118
hsa-miR-491-5p	0.910337	0.242303	2.45918	0.033723	0.998242	-4.50374
hsa-miR-3183	0.0913021	-0.150134	2.40588	0.0470559	0.998242	-4.5366
hsa-miR-4800-3p	1.33901	0.503175	2.39192	0.0538827	0.998242	-4.54201
hsa-miR-323b-5p	-0.729305	0.154832	-2.4322	0.0378445	0.998242	-4.54247
hsa-miR-4787-5p	0.0636735	-0.146079	2.38985	0.0379677	0.998242	-4.55571
hsa-miR-423-5p	2.36864	-1.04608	2.37338	0.0552625	0.998242	-4.56793
hsv2-miR-H7-3p	-0.93737	0.237211	-2.3942	0.0376862	0.998242	-4.6117
hsa-miR-4777-5p	-0.101878	-0.128708	-2.15025	0.0750776	0.998242	-4.61271
hsa-miR-423-3p	0.0776587	-0.130011	2.34556	0.0514206	0.998242	-4.62571
hsa-miR-5187-3p	0.0705064	-0.153098	2.32818	0.0527532	0.998242	-4.65134
hsa-miR-375	-0.925185	0.18096	-2.23863	0.0601976	0.998242	-4.69825
hsa-miR-5000-5p	-0.962994	0.151173	-2.22986	0.0609817	0.998242	-4.71107
hsa-miR-4750-5p	-1.02184	0.203456	-2.22029	0.0618493	0.998242	-4.72505
hsa-miR-1255b-2-3p	1.0023	0.179856	2.2101	0.0627862	0.998242	-4.73991
hsa-miR-3184-3p	0.870511	0.117198	2.19011	0.0710614	0.998242	-4.76931
hsa-miR-4687-3p	-0.077157	-0.150772	-2.23995	0.0600805	0.998242	-4.78109
hsa-miR-4497	0.973896	0.198835	2.17241	0.0663786	0.998242	-4.79481
kshv-miR-K12-8-5p	-1.00115	0.32115	-2.26838	0.0494927	0.998242	-4.80434
hsa-miR-935	0.0958124	-0.17087	2.20159	0.06358	0.998242	-4.83727
hsa-miR-1282	1.01969	0.255405	2.13113	0.0770856	0.998242	-4.8511
hsa-miR-212-3p	0.059365	-0.153886	2.21794	0.0573649	0.998242	-4.85779
hsa-miR-4795-3p	-0.462751	-0.0293058	-2.19008	0.0509603	0.998242	-4.88334
hsa-miR-199a-3p	1.00027	0.166296	2.10554	0.0798608	0.998242	-4.88651
hsa-miR-4699-3p	-1.06305	0.187254	-2.06863	0.0840437	0.998242	-4.93748
hsa-miR-3650	0.901777	0.117334	2.06809	0.0841061	0.998242	-4.93822
hsa-miR-208b-3p	-1.03286	0.276881	-2.05067	0.0861588	0.998242	-4.96223
hsv2-miR-H6-3p	-0.163864	-0.246559	-2.11164	0.0726105	0.998242	-4.96833
hsa-miR-486-5p	-0.0787384	-0.182889	-2.04121	0.0872956	0.998242	-4.97526
hsa-miR-4693-3p	-0.903983	0.133664	-2.04372	0.0802685	0.998242	-4.98086
hsa-miR-518b	-0.910801	0.19614	-2.0352	0.0880245	0.998242	-4.98352
hsa-miR-218-5p	0.117396	-0.180659	1.86541	0.111382	0.998242	-4.99848
hsa-miR-4797-5p	-0.634479	0.0795874	-2.11936	0.0576332	0.998242	-4.99897
hsa-miR-4443	-1.02731	0.2302	-2.01476	0.0905521	0.998242	-5.01161
hsa-miR-3679-3p	-0.695621	0.143396	-2.2164	0.0425415	0.998242	-5.02947
hsa-miR-432-5p	-0.961776	0.218105	-2.00098	0.0922976	0.998242	-5.03052
hsa-miR-147a	-0.923396	0.223649	-1.99232	0.0934126	0.998242	-5.0424
Hy3	2.86877	0.869712	1.9775	0.0953507	0.998242	-5.06269
hsa-miR-205-5p	-1.08353	0.266544	-1.97358	0.0958698	0.998242	-5.06805
hsa-miR-518d-5p	0.874248	0.204075	1.96881	0.0965061	0.998242	-5.07458
hsa-miR-5696	0.926955	0.234257	1.92899	0.101984	0.998242	-5.12892
hsa-miR-98-3p	0.87785	0.215738	1.92753	0.10219	0.998242	-5.1309
hsa-miR-92a-3p	-1.10366	0.185048	-1.92281	0.102862	0.998242	-5.13733
ebv-miR-BART16	-0.840063	0.181864	-1.90271	0.105769	0.998242	-5.16463
hsa-miR-4288	2.447	0.665248	1.89929	0.106271	0.998242	-5.16927
Hy3	-0.0852055	-0.111184	-1.70258	0.139539	0.998242	-5.21325
hsa-miR-1301-3p	0.0716529	-0.112437	1.70374	0.132206	0.998242	-5.21751
hsa-miR-1914-5p	0.913513	0.260284	1.86132	0.112015	0.998242	-5.22066
hsa-miR-151a-3p	-0.0634912	-0.165939	-1.98754	0.0781046	0.998242	-5.24081
SNORD6	-0.0730162	-0.0832765	-1.8418	0.115088	0.998242	-5.24699
hsa-miR-1275	-0.0664618	-0.186256	-1.90746	0.0981214	0.998242	-5.26106
Hy3	-0.0698924	-0.121364	-1.84044	0.115305	0.998242	-5.30434
hsv2-miR-H24	-0.726593	0.084184	-1.91317	0.0847595	0.998242	-5.31628
hsa-miR-30c-5p	0.0707983	-0.1451	1.80237	0.121551	0.998242	-5.35556
hsa-miR-935	-0.531256	-0.00553718	-1.85634	0.100492	0.998242	-5.36487
hsa-miR-212-5p	-0.0674918	-0.0839802	-1.59373	0.149661	0.998242	-5.36953
hsa-miR-5187-3p	0.0621922	-0.144004	1.82683	0.110456	0.998242	-5.37426
hsa-miR-4764-5p	-0.0755915	-0.134731	-1.73272	0.133848	0.998242	-5.39259
hsa-miR-486-5p	-0.0619967	-0.13701	-1.76048	0.128808	0.998242	-5.41155
hsa-miR-155-5p	0.0503292	-0.145498	1.85757	0.0961831	0.998242	-5.43551
Hy3	-0.0601665	-0.111866	-1.77037	0.119969	0.998242	-5.45251
hsa-miR-101-3p	0.0635402	-0.156477	1.71724	0.136742	0.998242	-5.46891
hsa-miR-5588-3p	-1.01276	0.424351	-1.75267	0.12311	0.998242	-5.47685
hsa-miR-7-2-3p	-0.727944	0.12236	-1.79282	0.106593	0.998242	-5.47957
hsa-miR-4667-5p	-0.686235	0.0655527	-1.77934	0.108888	0.998242	-5.4991
hsa-miR-199a-3p	0.0490495	-0.141505	1.84172	0.095329	0.998242	-5.50842
hsa-miR-340-5p	-0.742025	0.0727367	-1.77283	0.110013	0.998242	-5.50851
hsa-miR-451b	-1.06858	0.481288	-1.72368	0.128424	0.998242	-5.51653
Hy3	-0.600554	0.0848338	-1.76267	0.11179	0.998242	-5.52316
hsa-miR-3605-3p	-0.604129	0.112664	-1.75867	0.112496	0.998242	-5.5289
hsa-miR-222-3p	-0.0642271	-0.163977	-1.46987	0.179794	0.998242	-5.53054
hsa-miRPlus-A1073	-0.691668	0.0883063	-1.75513	0.113126	0.998242	-5.534
hsa-miR-634	0.0584717	-0.149392	1.65453	0.149099	0.998242	-5.55124
hsa-miR-126-5p	0.0691523	-0.12586	1.42006	0.205399	0.998242	-5.56862
hsa-miR-4446-5p	0.995807	0.629732	1.74321	0.109142	0.998242	-5.58385
ebv-miR-BART19-3p	-0.0538253	-0.0913755	-1.62438	0.155418	0.998242	-5.59044
hsv1-miR-H7-3p	-0.490453	0.0227712	-1.80434	0.0927285	0.998242	-5.61079
hsa-miR-376c-3p	-1.10377	0.518596	-1.55028	0.17205	0.998242	-5.62926
hsa-miR-483-5p	-1.14073	0.494313	-1.55022	0.172064	0.998242	-5.62934
hsa-miR-151a-3p	-0.657177	0.0828949	-1.66176	0.135135	0.998242	-5.639
hsa-miR-630	-0.053033	-0.131267	-1.57578	0.166143	0.998242	-5.65303
hsa-miR-4524b-5p	-0.0394626	-0.0979896	-1.70666	0.122068	0.998242	-5.6541
hsa-miR-4712-3p	-0.614311	0.101631	-1.64925	0.137705	0.998242	-5.65615
Hy3	-0.0537223	-0.116994	-1.66878	0.133713	0.998242	-5.66049
hsa-miR-3149	0.0654468	-0.145973	1.52226	0.178766	0.998242	-5.66468
SNORD6	-0.625415	0.12151	-1.6292	0.141917	0.998242	-5.6835
hsa-miR-1297	0.881081	0.318565	1.68324	0.126617	0.998242	-5.6872
hsa-miR-133a-3p	0.572506	0.0938569	1.64603	0.134164	0.998242	-5.68828
hsa-miR-642b-3p	-0.768092	0.15725	-1.62175	0.143514	0.998242	-5.69363
Hy3	-0.0568982	-0.133537	-1.58913	0.156052	0.998242	-5.69701
hsa-miR-642b-5p	-0.777416	-0.309195	-1.58534	0.156906	0.998242	-5.702
ebv-miR-BART13-3p	-0.660084	0.118776	-1.58389	0.157233	0.998242	-5.7039
hsa-miR-2681-5p	0.695681	0.150946	1.61408	0.145173	0.998242	-5.70402
hsa-miR-1204	-0.662445	0.137653	-1.61108	0.145827	0.998242	-5.70808
ebv-miR-BART14-5p	-0.628722	0.161782	-1.6087	0.146347	0.998242	-5.7113
hsa-miR-144-5p	1.02467	0.538843	1.48296	0.188604	0.998242	-5.71389
Hy3	-0.0646028	-0.131026	-1.56922	0.160584	0.998242	-5.72316
hsa-miR-4436b-3p	-0.684552	0.150099	-1.59426	0.149542	0.998242	-5.73076
hsa-miR-3675-3p	-0.796984	0.314754	-1.64679	0.134006	0.998242	-5.73826
hsa-miR-126-3p	0.0471854	-0.154308	1.55585	0.163694	0.998242	-5.74063
hsa-miR-196a-3p	0.051861	-0.151979	1.55474	0.163955	0.998242	-5.74208
hsa-miR-3174	0.728603	0.16187	1.58474	0.151684	0.998242	-5.74356
hsa-miR-107	0.0426977	-0.134697	1.58198	0.15231	0.998242	-5.74726
Hy3	-0.0638287	-0.122469	-1.51997	0.159485	0.998242	-5.75107
hsa-miR-484	-0.524239	0.0520728	-1.69293	0.116245	0.998242	-5.75203
hsa-miR-193a-3p	-1.16272	0.660388	-1.45021	0.197182	0.998242	-5.75445
hsa-miR-148a-3p	0.0525843	-0.125932	1.49434	0.185704	0.998242	-5.75614
hsa-miR-3664-3p	0.757515	0.118989	1.54086	0.167249	0.998242	-5.76014
hsa-miR-18b-3p	0.969758	0.526779	1.44034	0.199839	0.998242	-5.76659
hsa-miR-4750-5p	-0.594596	0.121712	-1.56711	0.155723	0.998242	-5.76714
hsa-miR-3605-3p	-0.642891	0.149066	-1.5638	0.156492	0.998242	-5.77154
hsa-miR-3191-5p	1.72513	-1.56309	1.24307	0.260211	0.998242	-5.77534
hsa-miR-377-5p	-0.0511685	-0.0916883	-1.43032	0.20257	0.998242	-5.77888
hsa-miR-4635	-0.0509606	-0.103409	-1.25988	0.243222	0.998242	-5.78585
Hy3	-0.0547201	-0.124803	-1.51788	0.172833	0.998242	-5.78986
hsa-miR-877-3p	-0.549759	0.0426823	-1.5857	0.143889	0.998242	-5.79313
hsa-miR-371a-3p	-0.720099	0.127239	-1.51215	0.174251	0.998242	-5.79723
hsa-miR-625-5p	-0.0774749	-0.132894	-1.23859	0.255418	0.998242	-5.79761
hsa-miR-148a-3p	0.0423959	-0.12443	1.71236	0.110563	0.998242	-5.81425
hsa-miR-142-5p	-0.721717	0.185698	-1.49874	0.177614	0.998242	-5.81443
hsa-miR-19b-3p	-0.0551596	-0.11446	-1.39558	0.212299	0.998242	-5.82113
hsa-miR-3976	0.0516743	-0.139833	1.38497	0.215356	0.998242	-5.83394
hsa-miR-1908-5p	-0.998181	0.537017	-1.38021	0.216741	0.998242	-5.83967
hsa-miR-3915	-0.625776	0.160217	-1.47344	0.18412	0.998242	-5.84669
hsa-miR-3664-5p	-0.667002	0.166194	-1.46483	0.186382	0.998242	-5.85759
hsa-miR-30c-1-3p	0.924824	0.423171	1.55968	0.153265	0.998242	-5.85779
hsa-miR-3908	-0.0485471	-0.097098	-1.36483	0.221268	0.998242	-5.85811
hsa-miR-4695-3p	-0.704276	0.1878	-1.46171	0.187209	0.998242	-5.86155
hsa-miR-4758-3p	-0.723635	0.206601	-1.4587	0.188008	0.998242	-5.86534
hsa-miR-4723-3p	-0.532075	0.0695209	-1.59677	0.138623	0.998242	-5.86962
Hy3	-0.0541	-0.112943	-1.48895	0.174825	0.998242	-5.86995
hsa-miR-30e-5p	-0.615624	0.100171	-1.48765	0.175159	0.998242	-5.87163
hsa-miR-452-5p	0.978307	0.61219	1.34159	0.228269	0.998242	-5.88576
hsa-miR-4749-3p	-0.664407	0.158086	-1.44081	0.192827	0.998242	-5.88785
hsa-miR-4758-3p	0.678384	0.19095	1.42879	0.196129	0.998242	-5.9029
hsa-miR-374b-5p	-0.589444	0.159733	-1.42704	0.196611	0.998242	-5.90508
hsa-miR-4540	-0.0560079	-0.181061	-1.37074	0.207678	0.998242	-5.91151
hsa-miR-145-5p	-2.11006	0.815763	-1.4211	0.198265	0.998242	-5.91248
hsa-miR-423-5p	0.522878	-0.67198	1.54534	0.153297	0.998242	-5.91339
hsa-miR-1273e	0.677814	0.170642	1.41939	0.198744	0.998242	-5.91461
hsa-miR-299-5p	0.678826	0.177291	1.41623	0.199631	0.998242	-5.91854
hsa-miR-4742-3p	0.0475199	-0.144632	1.31237	0.237359	0.998242	-5.92018
hsa-miR-548an	-0.0535273	-0.0952583	-1.30625	0.239301	0.998242	-5.92733
hsa-miR-378i	-0.049399	-0.184104	-1.3047	0.239798	0.998242	-5.92915
hsa-let-7i-5p	0.64833	0.129446	1.34857	0.226146	0.998242	-5.93425
hsa-miR-431-5p	0.550876	-0.141568	1.34178	0.228213	0.998242	-5.94232
hsa-miR-4709-3p	-0.71282	0.204033	-1.39527	0.205599	0.998242	-5.94447
hsa-miR-363-3p	-1.58817	0.554659	-1.39381	0.206021	0.998242	-5.94628
hsa-miR-2113	-0.0549151	-0.121306	-1.08462	0.319733	0.998242	-5.94653
hsa-miR-200c-5p	0.615867	0.170255	1.39216	0.2065	0.998242	-5.94831
hsa-miR-3189-3p	0.760429	0.235839	1.39139	0.206721	0.998242	-5.94925
Hy3	0.656965	0.184311	1.39114	0.206795	0.998242	-5.94957
hsa-miR-5000-5p	-0.707284	0.195245	-1.38691	0.208025	0.998242	-5.95476
hsa-miR-3619-3p	0.684323	0.18668	1.38517	0.208531	0.998242	-5.95689
hsa-miR-664b-3p	0.0624736	-0.179285	1.27538	0.249325	0.998242	-5.96314
hsa-miR-126-3p	0.0481784	-0.159617	1.30619	0.232768	0.998242	-5.96388
Hy3	-0.0466938	-0.105974	-1.27406	0.249761	0.998242	-5.96466
hsa-miR-223-3p	-0.0545802	-0.167038	-1.32023	0.234883	0.998242	-5.96779
hsa-miR-422a	0.723573	0.389165	1.41158	0.195763	0.998242	-5.96878
hsa-miR-942-5p	0.586549	0.108097	1.37351	0.211965	0.998242	-5.97118
hsa-miR-4755-5p	-0.636077	0.195697	-1.31678	0.235967	0.998242	-5.97184
hsa-miR-2113	0.0471745	-0.122197	1.26443	0.252967	0.998242	-5.97573
hsa-miR-93-5p	-0.693359	0.161493	-1.36495	0.214515	0.998242	-5.98161
hsa-miR-1227-3p	0.686602	0.283426	1.53599	0.152788	0.998242	-5.98758
hsa-miR-182-5p	-2.12928	0.950922	-1.422	0.188742	0.998242	-5.98759
Hy3	-0.0542154	-0.124648	-1.35843	0.216476	0.998242	-5.98953
hsa-miR-372-3p	-0.684573	0.230834	-1.30159	0.240793	0.998242	-5.98964
hsa-miR-2681-5p	0.0485876	-0.101803	1.0382	0.33919	0.998242	-5.9938
hsa-miR-1470	-0.0402722	-0.103729	-1.3546	0.217635	0.998242	-5.99418
hsa-miR-508-3p	-0.0428582	-0.0710789	-1.41226	0.191504	0.998242	-6.00001
Hy3	-0.710684	0.213851	-1.29231	0.243785	0.998242	-6.00045
hsa-miR-4325	-0.643169	0.144159	-1.34659	0.220078	0.998242	-6.00387
hsa-miR-3650	-0.665049	0.0994548	-1.34333	0.221078	0.998242	-6.0078
hsa-miRPlus-A1015	-0.662183	0.235746	-1.28536	0.246046	0.998242	-6.00852
hsa-miR-2113	-0.0574892	-0.12583	-1.2352	0.262925	0.998242	-6.00903
hsa-miR-3189-5p	-0.461919	0.0804068	-1.47296	0.171526	0.998242	-6.01043
hsa-miR-4324	0.662774	0.208076	1.28362	0.246615	0.998242	-6.01054
hsa-miR-1255b-2-3p	-0.620319	0.218559	-1.2834	0.246687	0.998242	-6.01079
hsa-miR-3117-3p	-0.737883	0.267439	-1.28057	0.247615	0.998242	-6.01407
hsa-miR-4804-3p	-0.707472	0.240457	-1.27936	0.248013	0.998242	-6.01547
hsa-miR-5197-5p	-0.0431566	-0.0908722	-1.33537	0.223538	0.998242	-6.01738
hsa-miR-892a	-0.0482285	-0.123615	-1.39785	0.19565	0.998242	-6.01826
hsa-miR-4768-5p	-0.624436	0.195809	-1.2766	0.248921	0.998242	-6.01865
hsa-miR-4716-3p	-0.710198	0.254348	-1.27608	0.249092	0.998242	-6.01925
hsa-miR-4787-5p	0.042917	-0.144074	1.39341	0.200987	0.998242	-6.02293
hsa-miR-371a-3p	-0.733553	0.232347	-1.27271	0.25021	0.998242	-6.02315
hsa-miR-212-3p	0.848853	0.435229	1.25532	0.249643	0.998242	-6.02334
hsa-miRPlus-C1110	-0.0512553	-0.191283	-1.27143	0.250635	0.998242	-6.02462
hsa-miR-3133	-0.679033	0.164638	-1.32813	0.2258	0.998242	-6.02607
hsa-miR-2355-3p	-0.570473	0.0885251	-1.32717	0.226101	0.998242	-6.02722
hsa-miR-378a-3p	-0.0489262	-0.166789	-1.00172	0.355149	0.998242	-6.02995
hsa-miR-4711-3p	-0.134302	-0.409584	-1.38496	0.199429	0.998242	-6.03451
hsa-miR-3175	-0.66747	0.231928	-1.25834	0.255014	0.998242	-6.03965
hsa-miR-151a-5p	-0.043183	-0.178633	-1.20718	0.272785	0.998242	-6.0405
hsa-miR-3132	0.391891	-0.226689	0.99027	0.360279	0.998242	-6.0411
hsa-let-7b-5p	-0.056531	-0.145463	-0.987008	0.361751	0.998242	-6.04426
hsa-miR-192-5p	0.0438288	-0.127114	1.37416	0.206654	0.998242	-6.04685
hsa-miR-17-5p	0.0569859	-0.126796	1.2006	0.275149	0.998242	-6.04784
hsa-miR-3190-5p	-0.0385686	-0.0924779	-1.3083	0.232089	0.998242	-6.04972
hsa-let-7c-3p	-0.681902	0.222513	-1.24669	0.258971	0.998242	-6.05297
hsa-miR-4777-5p	-0.0547917	-0.142909	-1.40101	0.188786	0.998242	-6.05782
hsa-miR-3180-5p	-0.610273	0.0980752	-1.54029	0.145783	0.998242	-6.05981
hsa-miR-625-5p	-0.0460653	-0.15226	-1.24658	0.24781	0.998242	-6.06001
hsa-miR-664b-5p	-0.0430194	-0.094786	-1.18946	0.279189	0.998242	-6.06019
hsa-miR-3129-5p	0.693555	0.268198	1.23999	0.261268	0.998242	-6.06058
hsa-miR-4284	-0.0406635	-0.0954305	-1.29236	0.237255	0.998242	-6.06857
hsa-miR-222-3p	-0.528402	0.0418135	-1.42562	0.184437	0.998242	-6.07227
hsa-miR-23c	0.510469	0.117259	1.42372	0.184972	0.998242	-6.07473
hsa-miR-1258	0.694701	0.247614	1.22482	0.266541	0.998242	-6.07775
hsa-miR-4714-5p	0.655874	0.157153	1.22439	0.266691	0.998242	-6.07823
hsa-miR-382-5p	0.471204	0.079284	1.42091	0.185766	0.998242	-6.07835
hsa-miR-5586-5p	-0.0400251	-0.0749141	-1.32122	0.222963	0.998242	-6.08015
hsa-miR-3945	0.687734	0.254547	1.22192	0.267561	0.998242	-6.08102
hsa-miR-320c	-0.545854	0.114371	-1.22162	0.267663	0.998242	-6.08135
Hy3	-0.0419271	-0.110692	-1.28052	0.241156	0.998242	-6.08248
hsa-miR-27a-3p	-0.693558	0.250117	-1.22038	0.268101	0.998242	-6.08275
hsa-miR-3614-3p	0.597858	0.22771	1.2184	0.2688	0.998242	-6.08498
hsa-miR-219b-5p	-0.0722981	-0.154928	-0.942728	0.382211	0.998242	-6.08643
hsa-let-7d-3p	-0.508526	0.0965919	-1.41463	0.18755	0.998242	-6.08644
hsa-miR-1246	-0.47087	0.0625304	-1.27632	0.24255	0.998242	-6.08739
hsa-miR-5681b	-0.0396527	-0.207525	-1.34098	0.216752	0.998242	-6.08763
hsa-miR-3622b-3p	-0.634593	0.243045	-1.21429	0.270255	0.998242	-6.0896
hsa-miR-10a-5p	-0.367306	-0.0237117	-1.41063	0.188695	0.998242	-6.09158
hsa-miR-628-3p	-0.0424763	-0.0804437	-1.2098	0.271852	0.998242	-6.09463
hsv1-miR-H4-5p	-0.598467	0.197489	-1.20921	0.27206	0.998242	-6.09528
hsa-miR-3914	0.523366	0.172427	1.20822	0.272415	0.998242	-6.09639
hsa-miR-1185-1-3p	-0.55306	0.113362	-1.37598	0.202094	0.998242	-6.09715
hsv2-miR-H23-5p	-0.0460065	-0.0944248	-1.18992	0.272865	0.998242	-6.09758
hsa-miR-4723-5p	0.595993	0.223457	1.20537	0.273433	0.998242	-6.09957
hsa-miR-3935	0.753795	0.296108	1.20451	0.273744	0.998242	-6.10054
hsa-miR-5091	0.0391622	-0.078064	1.18589	0.274351	0.998242	-6.10207
hsa-miR-4645-3p	-0.678032	0.251464	-1.20251	0.274461	0.998242	-6.10277
hsa-miR-519e-5p	-0.0499382	-0.200015	-1.18475	0.274774	0.998242	-6.10334
hcmv-miR-UL148D	0.610281	0.216274	1.20157	0.2748	0.998242	-6.10382
hsa-miR-3622b-3p	0.564365	0.18655	1.25879	0.248457	0.998242	-6.1078
hsa-miR-518e-3p	-0.0458254	-0.0879582	-1.1972	0.276374	0.998242	-6.10868
Hy3	-0.0443496	-0.0978537	-1.1962	0.276737	0.998242	-6.10979
hsa-miR-3150a-5p	0.0537614	-0.194595	1.19619	0.276742	0.998242	-6.1098
hsa-miR-29c-3p	0.610766	0.225012	1.19618	0.276745	0.998242	-6.10981
hsa-miR-4270	0.627633	0.178756	1.19532	0.277056	0.998242	-6.11077
hsa-miR-371b-5p	0.609612	0.219914	1.193	0.277898	0.998242	-6.11335
hsa-miR-423-5p	1.05265	-1.3152	1.4081	0.189422	0.998242	-6.1148
hsa-miR-548ao-3p	0.684805	0.276933	1.18826	0.279626	0.998242	-6.1186
hsa-miR-598-3p	-0.0433532	-0.0694426	-1.18702	0.280077	0.998242	-6.11997
Hy3	-0.0494918	-0.132408	-1.16893	0.28069	0.998242	-6.12085
Hy3	0.718674	0.283883	1.18512	0.280775	0.998242	-6.12207
hsa-miR-498	0.583231	0.11597	1.35413	0.208712	0.998242	-6.12436
hsa-miR-378d	-0.0514372	-0.182484	-0.899453	0.403062	0.998242	-6.12626
hsa-miR-218-1-3p	-0.0405819	-0.0849299	-1.30848	0.227048	0.998242	-6.12695
Hy3	-0.0356351	-0.120335	-1.33061	0.212859	0.998242	-6.12697
bkv-miR-B1-3p	-0.486251	0.0112801	-1.38278	0.196828	0.998242	-6.12709
hsa-miR-3611	-0.50315	0.0848712	-1.38077	0.197425	0.998242	-6.12962
hsa-miR-1243	0.608514	0.181434	1.17782	0.283462	0.998242	-6.13013
hsa-miR-3945	-0.518741	0.133472	-1.34832	0.210504	0.998242	-6.13155
hsa-miR-5699-3p	-0.0369487	-0.111579	-1.30317	0.228768	0.998242	-6.13331
hsa-miR-98-3p	-0.824277	0.50468	-1.15735	0.285089	0.998242	-6.13358
hsv2-miR-H4-3p	0.611488	0.232818	1.17261	0.285393	0.998242	-6.13585
hsa-miR-551a	0.525223	0.125222	1.34368	0.211945	0.998242	-6.13728
hsa-miR-1-3p	-0.0396996	-0.115261	-1.29848	0.230298	0.998242	-6.13892
hsa-miR-652-5p	0.572104	0.207952	1.16822	0.287028	0.998242	-6.14066
hsa-miR-877-5p	0.601629	0.207846	1.16777	0.287197	0.998242	-6.14116
hsa-miR-1976	0.813251	0.47496	1.14847	0.288499	0.998242	-6.14327
hsa-miR-4796-5p	-0.049444	-0.13524	-1.1652	0.288159	0.998242	-6.14397
hsa-miR-4781-3p	0.598745	0.219009	1.16313	0.288935	0.998242	-6.14623
hsa-miR-5007-3p	0.647925	0.253029	1.16277	0.289071	0.998242	-6.14663
hiv1-miR-H1	0.648252	0.3156	1.3665	0.201718	0.998242	-6.14762
hsa-miR-4732-5p	-0.0489817	-0.173156	-0.896242	0.399892	0.998242	-6.14776
bkv-miR-B1-3p	-0.523665	0.0222231	-1.33451	0.214812	0.998242	-6.14855
kshv-miR-K12-8-5p	-0.0491651	-0.125901	-1.10716	0.310622	0.998242	-6.1492
hsa-miR-4661-3p	0.605969	0.223414	1.15885	0.29055	0.998242	-6.15091
hsa-miR-4756-3p	-0.474808	0.089455	-1.15727	0.291145	0.998242	-6.15263
hsa-miR-378a-3p	-0.406541	0.014466	-1.33042	0.216103	0.998242	-6.15356
hsa-miR-143-3p	-0.357276	0.00916602	-1.28443	0.234932	0.998242	-6.15564
hsa-miR-1287-5p	-0.0465644	-0.0858743	-1.09576	0.315206	0.998242	-6.16121
hsa-miR-1285-5p	-0.577271	0.228185	-1.4307	0.178036	0.998242	-6.1616
hsa-miR-4290	0.0371262	-0.151714	1.21116	0.265128	0.998242	-6.16234
hsa-let-7b-5p	-0.048412	-0.145693	-1.2515	0.246106	0.998242	-6.16286
hsa-miR-652-3p	-0.0393377	-0.0934714	-1.08897	0.317958	0.998242	-6.16832
hsa-miR-595	-0.555596	0.153907	-1.31553	0.220854	0.998242	-6.17172
hsa-miR-451a	0.0465318	-0.17917	1.13346	0.300269	0.998242	-6.17839
hsa-miR-874-5p	-0.0376358	-0.101793	-0.834577	0.435916	0.998242	-6.18328
hsa-miR-1260b	0.0359965	-0.125692	1.19185	0.272153	0.998242	-6.18408
hsa-miR-4784	-0.0437121	-0.146287	-1.13458	0.289398	0.998242	-6.18576
hsa-miR-1264	0.758443	0.461779	1.10742	0.304708	0.998242	-6.18744
hsa-miR-4733-5p	-0.051963	-0.0966938	-1.13217	0.290354	0.998242	-6.18838
hsa-miR-3126-3p	-0.0418987	-0.107987	-1.10652	0.30507	0.998242	-6.1884
hsa-miR-4325	0.0366345	-0.142719	1.10645	0.3051	0.998242	-6.18848
hsa-miR-4669	0.802574	0.485105	1.10608	0.30525	0.998242	-6.18887
hsa-miR-937-3p	0.0380648	-0.0734992	1.11862	0.306076	0.998242	-6.19427
hsa-miR-4278	-0.0343859	-0.0921176	-0.85807	0.415819	0.998242	-6.19519
kshv-miR-K12-9-5p	-0.0351264	-0.0998248	-1.18173	0.275896	0.998242	-6.19537
hsa-miR-4530	-0.0376657	-0.0765104	-1.25239	0.24199	0.998242	-6.19563
hsa-miR-143-3p	0.684624	0.160593	1.18039	0.276393	0.998242	-6.19686
hsa-miR-4708-5p	-0.52522	0.120579	-1.2447	0.248466	0.998242	-6.20228
hsa-miR-3622b-5p	-0.386599	0.0699287	-1.39922	0.18706	0.998242	-6.20268
hsa-miR-1279	0.592272	0.243536	1.11021	0.309405	0.998242	-6.2032
hsa-miR-4703-3p	-0.0337165	-0.128635	-1.28618	0.23048	0.998242	-6.20712
hsv1-miR-H1-5p	-0.0363426	-0.102221	-0.823227	0.43752	0.998242	-6.21127
hsa-miR-410-5p	0.0448602	-0.190783	1.23756	0.247192	0.998242	-6.21296
hsa-miR-140-3p	-0.331807	-0.0308584	-1.31362	0.218313	0.998242	-6.21316
hsa-miR-920	0.785651	0.412383	1.23191	0.249195	0.998242	-6.21952
hsa-miR-4700-3p	-0.0407908	-0.115205	-1.1576	0.284993	0.998242	-6.22204
hsa-miR-363-3p	0.563592	0.135376	1.22754	0.254511	0.998242	-6.22212
hsa-miR-451b	0.633283	0.304222	1.22545	0.251507	0.998242	-6.22701
hsa-miR-718	-0.0372784	-0.0828719	-1.08659	0.318928	0.998242	-6.22807
hsa-miR-1-3p	-0.0338924	-0.106312	-1.15061	0.287676	0.998242	-6.2297
hsa-miR-874-5p	-0.0347182	-0.0984391	-0.813065	0.439704	0.998242	-6.23331
hsa-miRPlus-C1110	0.0332377	-0.154135	1.25957	0.239505	0.998242	-6.23872
hsa-miR-635	-0.0352835	-0.0900321	-1.0575	0.325404	0.998242	-6.23963
hsa-miR-5584-3p	0.496551	0.143535	1.20968	0.260931	0.998242	-6.24257
hsa-miR-668-3p	-0.0325657	-0.0921561	-1.08067	0.31134	0.998242	-6.24327
hsa-miR-371b-3p	-0.540836	0.156304	-1.20861	0.26132	0.998242	-6.24379
hsa-miR-500a-3p	-0.0373727	-0.0885426	-1.13741	0.292796	0.998242	-6.24407
hsa-miR-378f	-0.0426962	-0.146047	-1.01116	0.350964	0.998242	-6.24765
hsa-miR-23a-3p	0.0512827	-0.162089	1.04946	0.32884	0.998242	-6.24787
hsa-miR-625-3p	-0.037439	-0.124695	-1.04787	0.329525	0.998242	-6.2495
hsa-miR-4324	0.0465311	-0.094479	1.00855	0.352115	0.998242	-6.25024
hsa-miR-340-5p	0.842909	0.391675	1.20278	0.259748	0.998242	-6.25303
hsa-miR-711	-0.0481276	-0.150957	-0.749174	0.482078	0.998242	-6.25315
hsa-miR-23a-3p	-0.0380318	-0.179886	-1.10511	0.294988	0.998242	-6.25433
hsa-miR-3713	0.0443211	-0.0675687	0.746542	0.483553	0.998242	-6.25521
hsa-miR-1265	-0.0334978	-0.0878368	-0.744998	0.48442	0.998242	-6.25641
hsa-miR-576-5p	-0.0392179	-0.101291	-1.03981	0.333002	0.998242	-6.2577
hsa-miR-340-5p	0.557043	0.11979	1.19543	0.266147	0.998242	-6.25873
hsa-miR-7-5p	0.0346155	-0.17655	1.23774	0.241579	0.998242	-6.25884
hsa-miR-718	-0.036804	-0.0924322	-0.99985	0.355982	0.998242	-6.25884
hsa-miR-645	0.685255	0.571046	0.735682	0.489671	0.998242	-6.26363
ebv-miR-BART19-3p	-0.0285183	-0.0918697	-1.23638	0.247609	0.998242	-6.2659
hsa-miR-532-3p	-0.0365407	-0.0848516	-1.02977	0.33738	0.998242	-6.26787
hsa-miR-4655-5p	0.0440538	-0.0534803	0.729707	0.49306	0.998242	-6.26821
hsa-miR-3202	-0.0479456	-0.19278	-1.04757	0.335187	0.998242	-6.26836
hsa-miR-204-3p	-0.525089	0.130571	-1.18145	0.271349	0.998242	-6.27446
hsa-miR-766-5p	-0.52272	0.160129	-1.18119	0.271447	0.998242	-6.27475
hcmv-miR-UL112-3p	-0.503273	0.142628	-1.17941	0.272117	0.998242	-6.27675
hsa-miR-1270	-0.0407501	-0.0966439	-0.981463	0.364265	0.998242	-6.27684
hsa-miR-4456	-0.0330477	-0.0945537	-0.715454	0.501207	0.998242	-6.27903
hsa-miR-151a-5p	0.359737	0.0716926	0.714984	0.501477	0.998242	-6.27939
hsa-miR-3911	-0.0336523	-0.0880922	-1.01572	0.343574	0.998242	-6.28196
hsa-miR-7-2-3p	0.0351633	-0.13224	1.03048	0.342517	0.998242	-6.28569
SNORD2	-0.0449989	-0.166149	-1.09142	0.311221	0.998242	-6.29325
Hy3	-0.0395279	-0.144609	-1.09037	0.311652	0.998242	-6.29436
hsa-miR-2681-5p	0.545013	0.168801	1.16094	0.279131	0.998242	-6.29731
hsa-miR-4731-3p	0.705084	0.424968	1.02707	0.334437	0.998242	-6.29837
hsa-miR-4419b	-0.0329657	-0.100992	-1.02553	0.335117	0.998242	-6.29991
hsa-let-7g-5p	-0.0570692	-0.167103	-0.956804	0.375611	0.998242	-6.3006
hsa-miR-4434	0.0378057	-0.0665446	0.707049	0.502387	0.998242	-6.30305
SNORD14B	-0.0335028	-0.0806857	-0.953893	0.376969	0.998242	-6.30338
hsa-miR-4433a-5p	0.708181	0.501225	0.706063	0.502963	0.998242	-6.30378
kshv-miR-K12-10b	-0.0313741	-0.102396	-0.700727	0.506089	0.998242	-6.3077
hsa-miR-214-5p	-0.0333529	-0.0951001	-1.15133	0.28284	0.998242	-6.30792
hsa-miR-3914	-0.495131	0.187303	-1.07578	0.317697	0.998242	-6.30965
hsa-miR-4502	-0.0334629	-0.0991951	-1.00581	0.353329	0.998242	-6.31036
Hy3	0.0420399	-0.114905	0.668491	0.528683	0.998242	-6.3134
hsa-miR-23b-3p	0.538349	0.111056	1.07046	0.319926	0.998242	-6.31519
Hy3	-0.0339599	-0.101388	-1.06976	0.320222	0.998242	-6.31592
hsa-miR-484	0.472338	0.101913	1.19241	0.263589	0.998242	-6.31643
hsa-miR-506-3p	-0.0316176	-0.0867271	-0.663935	0.5314	0.998242	-6.31662
hsa-miR-3977	-0.0312342	-0.0902195	-0.980333	0.359579	0.998242	-6.31683
hsa-miR-618	-0.489044	0.180563	-1.06716	0.321312	0.998242	-6.31861
hsa-miR-3591-3p	-0.498972	0.149712	-1.14032	0.287139	0.998242	-6.31999
hsa-miR-320b	-0.377742	0.0308259	-0.995417	0.357965	0.998242	-6.32062
hsa-miR-518d-3p	-0.0328834	-0.0818054	-1.06427	0.322532	0.998242	-6.32161
hsa-miR-183-5p	0.0332639	-0.118849	0.973809	0.362591	0.998242	-6.32316
hsa-miR-4477a	0.583518	0.230184	1.06202	0.323487	0.998242	-6.32394
hsa-miR-629-5p	-0.0488338	-0.183483	-0.972535	0.363182	0.998242	-6.32439
hsa-miR-660-3p	-0.0883519	-0.238046	-0.990312	0.36026	0.998242	-6.32563
hsa-miR-3622a-3p	-0.0339536	-0.089126	-0.929886	0.38831	0.998242	-6.32604
hsa-miR-19a-3p	-0.0295734	-0.0960624	-0.64853	0.540652	0.998242	-6.3274
hsa-miR-185-5p	-0.512778	0.124442	-1.05757	0.325376	0.998242	-6.32854
hsa-miR-4655-3p	-0.027908	-0.0854621	-0.68629	0.511926	0.998242	-6.33116
hsa-miR-4306	0.0382179	-0.167639	1.10047	0.303133	0.998242	-6.33137
hsa-miR-5590-3p	-0.511899	0.155136	-1.12985	0.291272	0.998242	-6.33139
hsa_negative_control_1	-0.0293108	-0.103863	-0.641511	0.544901	0.998242	-6.33223
hsa-miR-4657	0.463425	0.123639	1.12666	0.292542	0.998242	-6.33485
hsa-miR-146b-5p	0.686312	0.205498	1.05024	0.328508	0.998242	-6.33607
hsa-miR-642a-3p	-0.0288555	-0.0866825	-0.634521	0.549153	0.998242	-6.337
hsa-miR-664b-3p	0.51318	0.103764	1.04892	0.329073	0.998242	-6.33742
hsa-miR-3183	0.475204	0.140603	0.916838	0.394583	0.998242	-6.33817
hsa-miR-4297	0.603212	0.174349	0.916376	0.394807	0.998242	-6.3386
hsv1-miR-H8-3p	-0.0489562	-0.164479	-0.630154	0.55182	0.998242	-6.33996
hsa-miR-2467-3p	-0.0312215	-0.0895439	-0.954543	0.3716	0.998242	-6.34165
hsa-miR-654-3p	0.0323887	-0.114246	0.627187	0.553637	0.998242	-6.34196
Hy3	-0.0393554	-0.118464	-0.9828	0.354489	0.998242	-6.34225
hsa-miR-3135b	-0.0310385	-0.0933475	-1.04402	0.331181	0.998242	-6.34243
hsa-miR-9-3p	0.0381315	-0.100181	0.911486	0.397179	0.998242	-6.34311
hsa-miR-328-3p	0.457539	0.0633456	1.11843	0.295839	0.998242	-6.34375
hsa-miR-4454	-0.54086	0.178488	-1.04197	0.332068	0.998242	-6.34452
hsa-miR-4632-3p	0.0356817	-0.168116	1.08725	0.308595	0.998242	-6.34538
hsa-miR-3685	-0.472899	0.13071	-1.11683	0.296481	0.998242	-6.34547
hsa-miR-1301-3p	0.0381176	-0.133442	1.0404	0.332748	0.998242	-6.34612
hsa-miR-185-5p	-0.463483	-0.00589353	-1.25469	0.235596	0.998242	-6.34834
hsa-miR-548t-5p	-0.0273583	-0.0941209	-0.614878	0.561213	0.998242	-6.35016
hsa-miR-1321	0.461651	0.123603	1.11169	0.298558	0.998242	-6.35099
hsa-miR-3160-5p	-0.0320577	-0.0855091	-1.03362	0.335695	0.998242	-6.35301
hsa-miR-4732-3p	0.4477	0.0991323	1.03262	0.336133	0.998242	-6.35403
hsa-miR-4716-3p	-0.0326391	-0.100433	-0.897907	0.403823	0.998242	-6.35554
hsa-miR-626	0.480251	0.170329	1.03089	0.336889	0.998242	-6.35578
hsa-miRPlus-A1073	0.0300895	-0.122285	0.631784	0.547597	0.998242	-6.35606
hsa-miR-4650-3p	-0.505674	0.236624	-0.89662	0.404457	0.998242	-6.35672
hsa-miRPlus-B1114	0.583502	0.226854	0.896387	0.404572	0.998242	-6.35693
Hy3	-0.0373071	-0.109713	-0.953898	0.376966	0.998242	-6.36086
hsa-miR-98-5p	0.0346109	-0.150767	0.891744	0.406866	0.998242	-6.36114
hsa-miR-423-3p	0.0387749	-0.133134	0.890793	0.407337	0.998242	-6.362
hsa-miR-499a-3p	-0.647333	0.469832	-0.932752	0.381993	0.998242	-6.36223
hsa-miR-376a-5p	0.464955	0.180863	0.889427	0.408014	0.998242	-6.36324
ebv-miR-BART11-5p	0.530532	0.252795	0.888669	0.40839	0.998242	-6.36392
hsa-miR-182-5p	-0.0316978	-0.121958	-0.929532	0.383547	0.998242	-6.36524
Hy3	-0.51505	0.16463	-1.01873	0.342241	0.998242	-6.36802
hsa-miR-4709-3p	0.489956	0.164546	1.01821	0.342472	0.998242	-6.36855
hsa-miR-30d-3p	-0.497112	0.184391	-1.01778	0.34266	0.998242	-6.36897
hsa-miR-191-5p	0.55395	0.14961	0.881773	0.411826	0.998242	-6.37013
hsa-miR-4268	-0.0543184	-0.176875	-0.62631	0.54856	0.998242	-6.37235
hsa-let-7a-5p	0.537363	0.174511	1.01392	0.344375	0.998242	-6.37283
hsa-miR-4260	-0.458388	0.172693	-1.01377	0.344444	0.998242	-6.37299
hsa-miR-569	-0.0310481	-0.0877947	-0.8784	0.413514	0.998242	-6.37316
hsa-miR-1537-3p	-0.515886	0.170798	-0.577343	0.584703	0.998242	-6.37429
hsa-miRPlus-G1246-3p	-0.0251963	-0.102915	-0.60234	0.56594	0.998242	-6.37535
hsa-miR-4800-3p	0.0403483	-0.132101	0.875554	0.414942	0.998242	-6.3757
hsa-miR-105-5p	-0.0315924	-0.093053	-0.938162	0.384371	0.998242	-6.37578
hsa-miR-450a-2-3p	-0.0275795	-0.100059	-0.571116	0.588656	0.998242	-6.37817
hsa-miR-4653-3p	0.527186	0.154551	0.872725	0.416365	0.998242	-6.37823
hsa-miR-4443	-0.432597	0.101107	-1.18998	0.261536	0.998242	-6.37918
hsa-miR-5584-3p	-0.490914	0.161233	-1.00683	0.347545	0.998242	-6.37991
hsa-miR-3154	-0.0434438	-0.173911	-0.913114	0.391545	0.998242	-6.38046
hsa-miR-3913-5p	0.518373	0.20318	1.00522	0.348264	0.998242	-6.3815
hsa-miR-3198	-0.0333947	-0.080587	-0.868998	0.418247	0.998242	-6.38154
hsa-miR-4728-5p	-0.0337949	-0.125112	-0.931134	0.387714	0.998242	-6.38239
hsa-miR-1908-5p	0.48418	0.129137	1.08102	0.311192	0.998242	-6.38356
hsa-miR-130b-3p	-0.0354817	-0.085517	-0.909223	0.393459	0.998242	-6.38403
hsa-miR-920	-0.0340609	-0.0856319	-0.907798	0.394161	0.998242	-6.38534
Hy3	0.026681	-0.121768	0.557958	0.59706	0.998242	-6.38623
hsa-miR-484	-0.411151	0.0641089	-1.2224	0.247103	0.998242	-6.38636
ebv-miR-BART14-5p	-0.459333	0.216074	-0.862401	0.421591	0.998242	-6.38738
hsa-miR-376c-3p	0.528041	0.210812	1.27291	0.225344	0.998242	-6.38809
hsa-miR-142-5p	0.043101	-0.107644	0.92337	0.391433	0.998242	-6.38964
hsa-miR-1260a	-0.0300107	-0.08397	-0.996437	0.352226	0.998242	-6.39019
hsa-miR-4669	0.460417	0.11154	1.21876	0.248426	0.998242	-6.3906
hsa-miR-490-5p	-0.496959	0.200992	-0.99587	0.352483	0.998242	-6.39075
hsa-miR-576-5p	-0.484656	0.236732	-0.858361	0.423649	0.998242	-6.39094
hsa-miR-498	-0.397931	0.0344501	-1.21802	0.248698	0.998242	-6.39146
hsa-miR-660-5p	0.033565	-0.110438	0.92031	0.392906	0.998242	-6.39249
hsa-miR-4540	-0.0375049	-0.181937	-0.929872	0.37964	0.998242	-6.39272
Hy3	-0.0302987	-0.10451	-0.929244	0.379946	0.998242	-6.39331
hsa-miR-4260	0.373601	0.219496	0.546006	0.604752	0.998242	-6.3934
hsa-miR-5091	0.478967	0.19303	0.991129	0.354637	0.998242	-6.39542
Hy3	-0.0377282	-0.112671	-0.896038	0.399994	0.998242	-6.39606
hsa-miR-5694	0.509535	0.260932	0.589243	0.571957	0.998242	-6.3961
hsa-miR-15a-5p	-0.47662	0.184095	-0.990335	0.354998	0.998242	-6.3962
hsa-let-7g-5p	0.439982	0.0619075	1.06852	0.316465	0.998242	-6.39666
hsa-miR-221-3p	-0.435555	0.177501	-0.539521	0.608949	0.998242	-6.39723
hsa-miR-520g-3p	0.474706	0.220623	0.848833	0.428533	0.998242	-6.39929
hsa-miR-877-5p	-0.0245119	-0.100461	-0.5357	0.61143	0.998242	-6.39947
hsa-miR-372-3p	0.593187	0.304707	0.84834	0.428787	0.998242	-6.39972
Hy3	-0.0336765	-0.113041	-0.848317	0.428798	0.998242	-6.39974
hsa-miR-23b-3p	-0.466174	0.202319	-0.53069	0.614692	0.998242	-6.40239
hsa-miR-935	-0.384118	0.0776121	-0.983533	0.358109	0.998242	-6.40286
hsa-miR-24-3p	0.0346672	-0.121471	0.888494	0.40377	0.998242	-6.40288
Hy3	-0.0375693	-0.0972967	-0.886967	0.404537	0.998242	-6.40425
hsa-miR-1293	-0.433006	0.289782	-0.526639	0.617336	0.998242	-6.40472
Hy3	-0.0257922	-0.104721	-0.52416	0.618957	0.998242	-6.40615
hsa-miR-1285-5p	0.463755	0.18429	0.979896	0.35978	0.998242	-6.40641
hsa-miR-128-3p	0.420817	0.0945993	1.02819	0.33394	0.998242	-6.40641
hsa-miR-3150b-5p	-0.0246491	-0.107498	-0.587086	0.571577	0.998242	-6.40698
hsa-miR-4747-5p	0.454104	0.0637688	0.977928	0.360687	0.998242	-6.40832
hsa-miR-337-3p	0.409061	0.17027	0.520325	0.621469	0.998242	-6.40834
hsa-miR-4699-3p	0.414974	0.075692	1.05715	0.321318	0.998242	-6.40846
Hy3	-0.0315661	-0.103861	-1.1459	0.278519	0.998242	-6.40857
hsa-miR-4419b	-0.0248148	-0.10424	-0.5195	0.622011	0.998242	-6.40881
hsa-miR-1207-5p	0.0309256	-0.0758927	0.837485	0.434402	0.998242	-6.40913
hsa-miR-3664-5p	-0.0341075	-0.122963	-0.975477	0.361819	0.998242	-6.4107
hsa-miR-4747-5p	0.405858	0.166868	0.515364	0.624728	0.998242	-6.41115
Hy3	0.0399487	-0.0910315	0.899915	0.402835	0.998242	-6.41128
hsa-miR-664a-3p	0.521609	0.230991	1.19203	0.256289	0.998242	-6.41186
hsa-miR-4685-3p	0.39979	0.248288	0.510895	0.627672	0.998242	-6.41366
hsa-miR-4714-5p	0.0334968	-0.154017	0.876448	0.409852	0.998242	-6.41367
sv40-miR-S1-5p	0.454696	0.169751	0.972241	0.363318	0.998242	-6.41384
hsa-miR-3620-3p	0.588526	0.25754	0.971964	0.363447	0.998242	-6.41411
hsa-miR-451b	-0.553374	0.248888	-0.830662	0.43796	0.998242	-6.415
hsa-miR-518a-5p	0.433126	0.174209	0.969866	0.364421	0.998242	-6.41614
hcmv-miR-UL112-3p	-1.61529	0.970967	-0.829133	0.43876	0.998242	-6.41631
hsa-miR-376c-3p	0.391769	0.194775	0.505818	0.631025	0.998242	-6.41648
hsa-miR-4255	-0.519558	0.105403	-0.968502	0.365056	0.998242	-6.41746
hsa-miR-4666a-5p	-0.405396	0.227762	-0.503209	0.632751	0.998242	-6.41793
hsa-miR-4692	-0.0337643	-0.0902303	-0.967174	0.365675	0.998242	-6.41874
hsa-miR-654-3p	-0.0236639	-0.102763	-0.501692	0.633757	0.998242	-6.41876
hsa-miR-10b-3p	-0.0316694	-0.0799026	-0.826206	0.440295	0.998242	-6.41881
hsa-miR-1282	0.381035	0.236373	0.499652	0.63511	0.998242	-6.41988
hsa-miR-625-3p	0.55503	0.256514	0.82456	0.44116	0.998242	-6.42021
hsa-miR-4286	0.485088	0.107076	0.965315	0.366542	0.998242	-6.42053
hsa-miR-1226-3p	0.523311	0.209	0.964178	0.367074	0.998242	-6.42162
hsa-miR-5585-3p	0.398556	0.239354	0.494263	0.638692	0.998242	-6.42282
hsa-miR-33a-3p	0.022742	-0.0835095	0.494199	0.638734	0.998242	-6.42286
hsa-miR-4701-5p	0.457965	0.390859	0.543156	0.601823	0.998242	-6.42378
hsa-miR-3117-3p	0.425611	0.192627	0.820145	0.443485	0.998242	-6.42397
hsa-miR-212-5p	0.486555	0.236244	0.819581	0.443783	0.998242	-6.42444
hsa-miR-1258	-2.01148	1.25031	-0.819396	0.443881	0.998242	-6.4246
hsa-miR-151a-3p	-0.0294473	-0.166187	-0.520332	0.618878	0.998242	-6.42468
hsa-miR-4710	0.407377	0.270283	0.490204	0.641397	0.998242	-6.42502
hsa-miR-186-5p	-0.509637	0.176651	-0.960233	0.368922	0.998242	-6.42541
hsa-miR-337-3p	0.440941	0.0867161	0.817559	0.444852	0.998242	-6.42616
hsa-miR-3622a-3p	0.383577	0.23758	0.487867	0.642957	0.998242	-6.42627
hsa-miR-569	-0.022374	-0.101317	-0.486775	0.643687	0.998242	-6.42686
hsa-miR-4516	-0.436566	0.149557	-0.958569	0.369703	0.998242	-6.42701
hsa-miR-3135a	0.418405	0.158869	0.958286	0.369836	0.998242	-6.42728
hcmv-miR-US5-1	-0.0296313	-0.0948692	-0.881196	0.412114	0.998242	-6.42824
hsa-miR-200b-3p	0.394522	0.198653	0.483635	0.645787	0.998242	-6.42853
hsa-miR-3960	0.363482	0.149413	0.483494	0.645882	0.998242	-6.42861
hsa-miR-302a-3p	-0.0335193	-0.100658	-1.00599	0.343873	0.998242	-6.42868
hsa-miR-514b-3p	-0.351807	0.22686	-0.482131	0.646795	0.998242	-6.42933
hsa-miR-4711-3p	-0.141553	-0.603817	-0.955829	0.370994	0.998242	-6.42963
hsa-miR-337-3p	-0.543057	0.198294	-0.8133	0.447108	0.998242	-6.42975
hsa-miR-3678-3p	0.384209	0.248017	0.48101	0.647546	0.998242	-6.42993
hsa-miR-155-5p	0.395966	0.220388	0.478595	0.649166	0.998242	-6.4312
hsa-miR-4706	-0.0288213	-0.127134	-0.478333	0.649343	0.998242	-6.43134
hsa-miR-4311	0.491113	0.260768	0.81136	0.448139	0.998242	-6.43139
hsa-miR-767-3p	1.85063	1.15805	0.810733	0.448472	0.998242	-6.43192
hsa-miR-920	0.432632	0.186377	0.953194	0.372237	0.998242	-6.43214
hsa-miR-346	-0.0232405	-0.0870764	-0.476525	0.650557	0.998242	-6.43229
hsa-miR-342-5p	0.35695	0.234117	0.476346	0.650677	0.998242	-6.43239
hsa-miR-3144-3p	0.492482	0.248438	0.80998	0.448873	0.998242	-6.43255
hsa-miR-2467-3p	-0.0305149	-0.0911879	-0.808936	0.449429	0.998242	-6.43343
hsa-miR-1281	-0.0370737	-0.0871281	-0.875382	0.415029	0.998242	-6.43345
hsa-miR-3689b-3p	0.341585	0.203432	0.473671	0.652477	0.998242	-6.43378
hsa-miR-4666b	-0.43826	0.183194	-0.951329	0.373119	0.998242	-6.43392
hsa-miR-432-5p	-0.0260341	-0.094273	-1.06048	0.313867	0.998242	-6.43459
hsa-let-7a-5p	0.0306677	-0.152031	0.999662	0.346746	0.998242	-6.43496
hsa-miR-500a-5p	0.521273	0.266931	0.806432	0.450765	0.998242	-6.43552
hsa-miR-4769-3p	0.458988	0.207673	0.806277	0.450848	0.998242	-6.43565
hsa-miR-523-3p	-0.596079	0.402415	-0.882465	0.403261	0.998242	-6.43602
hsa-miR-4726-5p	0.37632	0.209041	0.468623	0.65588	0.998242	-6.43641
hsa-miR-4673	0.380832	0.235957	0.467379	0.65672	0.998242	-6.43705
hsa-miR-490-3p	-0.0304835	-0.103669	-0.871323	0.417072	0.998242	-6.43708
hsa-miR-3664-3p	0.298737	0.0829342	0.466323	0.657433	0.998242	-6.43759
hsa-miR-92b-3p	0.457994	0.070283	1.13715	0.28199	0.998242	-6.4383
Hy3	-0.0286222	-0.1108	-0.996156	0.348346	0.998242	-6.43842
hsa-miR-936	-0.0294279	-0.177277	-0.46406	0.658963	0.998242	-6.43875
hsa-miR-106a-5p	-0.0284091	-0.0980966	-0.946161	0.375572	0.998242	-6.43883
hsa-miR-25-5p	-0.481238	0.216759	-0.802454	0.452893	0.998242	-6.43885
hsa-miR-361-3p	-0.618932	0.456392	-1.08039	0.308066	0.998242	-6.43904
hsa-miR-320d	0.0372972	-0.161803	0.801112	0.453612	0.998242	-6.43997
hsa-miR-1236-3p	0.028702	-0.122922	1.13511	0.282801	0.998242	-6.44053
hsa-miR-1263	-0.471889	0.23086	-0.800382	0.454004	0.998242	-6.44057
hsa-miR-2355-3p	0.554678	0.191283	0.800282	0.454057	0.998242	-6.44066
hsa-miR-514b-5p	-0.0286094	-0.0943631	-0.798141	0.455207	0.998242	-6.44244
hsa-miR-4277	-0.0286143	-0.0849352	-0.798017	0.455274	0.998242	-6.44254
hsa-miR-3685	0.0204663	-0.106627	0.455391	0.664842	0.998242	-6.44315
SNORD12	0.459202	0.230348	0.797256	0.455683	0.998242	-6.44317
hsa-miR-4500	0.369094	0.188828	0.453841	0.665896	0.998242	-6.44393
hsa-miR-92a-3p	0.361162	-0.00155198	1.13178	0.284136	0.998242	-6.44419
hsa-miR-4781-3p	0.470519	0.226257	0.795896	0.456416	0.998242	-6.4443
hsa-miR-5006-3p	-0.386283	0.0340835	-1.20215	0.252491	0.998242	-6.44434
hsa-miR-664b-5p	0.480752	0.189344	0.940042	0.378492	0.998242	-6.44462
hsa-miR-92b-3p	0.406251	0.0777951	1.07421	0.310681	0.998242	-6.44554
hsa-miR-486-5p	-0.0353908	-0.14021	-0.839916	0.428705	0.998242	-6.44567
kshv-miR-K12-8-5p	-0.386694	0.0873903	-1.13022	0.284764	0.998242	-6.4459
hsa-miR-3173-3p	0.443853	0.185572	0.937705	0.379612	0.998242	-6.44682
hsa-miR-766-5p	0.373293	0.140303	0.93741	0.379753	0.998242	-6.4471
hsa-miR-377-5p	-0.0226698	-0.0882262	-0.447131	0.670467	0.998242	-6.44727
hsa-miR-515-3p	0.416917	0.159306	0.936335	0.380269	0.998242	-6.44811
hsa-miR-2681-5p	-0.441627	0.120587	-1.07145	0.311856	0.998242	-6.44843
hsa-miR-324-5p	0.445662	0.212075	0.790125	0.459532	0.998242	-6.44907
hsa-miR-4433a-3p	0.35852	0.246475	0.442638	0.673538	0.998242	-6.44949
hsa-miR-4478	-0.388227	0.080981	-1.12617	0.286392	0.998242	-6.45032
hsa-miR-551a	0.497647	0.25169	0.788276	0.460534	0.998242	-6.45059
hsa-miR-4421	0.466321	0.123008	0.933052	0.381849	0.998242	-6.4512
hsa-miR-4297	0.35166	0.0611346	0.787387	0.461016	0.998242	-6.45132
hsa-miR-26a-5p	0.357625	0.120159	0.468133	0.653915	0.998242	-6.4526
hsa-miR-487a-5p	-0.460175	0.16276	-0.931225	0.382729	0.998242	-6.45291
hsa-miR-410-5p	-0.481885	0.116674	-0.931101	0.382789	0.998242	-6.45303
hsa-miR-3920	-0.379738	0.063884	-1.01304	0.340695	0.998242	-6.45332
Hy3	-0.0338863	-0.12224	-1.01277	0.340815	0.998242	-6.45359
hsa-miR-550b-3p	0.480638	0.212375	0.930038	0.383303	0.998242	-6.45402
hsa-miR-30b-5p	-0.362653	0.209635	-0.462665	0.657642	0.998242	-6.45537
hsa-miRPlus-A1015	0.606416	0.572153	0.782027	0.463931	0.998242	-6.45571
hsa-miR-323b-5p	-0.0410602	-0.123928	-0.781169	0.464399	0.998242	-6.45641
ebv-miR-BART7-5p	-0.0275927	-0.0975924	-0.926938	0.384802	0.998242	-6.45692
hsa-miR-628-3p	0.445603	0.207441	0.780009	0.465031	0.998242	-6.45735
hsa-miR-182-3p	0.0298443	-0.0734298	0.825777	0.436165	0.998242	-6.45776
hsa-miR-4419b	0.441981	0.213942	0.779131	0.465511	0.998242	-6.45807
Hy3	-0.0272254	-0.112933	-0.880487	0.401495	0.998242	-6.45862
hsa-miR-1297	0.35035	0.145126	0.455181	0.66276	0.998242	-6.4591
hsa-miR-4285	0.409071	0.145418	0.454463	0.663252	0.998242	-6.45946
RNU6-1_RNU6-2	0.0280367	-0.120689	1.00927	0.339208	0.998242	-6.46025
hsa-miR-3132	0.104288	-0.384475	0.853942	0.417971	0.998242	-6.46117
hsa-miR-585-3p	-0.0227105	-0.0799331	-0.416906	0.691251	0.998242	-6.46175
hsa-miR-4258	0.334338	0.112894	0.449589	0.666597	0.998242	-6.46186
hsa-miR-4478	-0.387481	0.0805675	-1.11555	0.290704	0.998242	-6.46186
hsa-miR-4301	0.343949	0.188476	0.447037	0.668352	0.998242	-6.4631
Hy3	-0.0269225	-0.126666	-0.413069	0.693911	0.998242	-6.46352
hsa-miR-4778-5p	-0.0182532	-0.102118	-0.412426	0.694357	0.998242	-6.46381
hsa-miR-4325	0.398813	0.0711774	1.05662	0.31822	0.998242	-6.46388
hsa-miR-328-3p	0.33081	0.138487	0.445161	0.669643	0.998242	-6.46402
hsa-miR-4728-5p	-0.0209876	-0.10258	-1.20729	0.248828	0.998242	-6.46598
hsa-miR-874-5p	0.0432525	-0.174326	0.847575	0.421306	0.998242	-6.46669
ebv-miR-BART18-3p	-0.0183745	-0.0988036	-0.405475	0.69919	0.998242	-6.46697
Hy3	-0.0300725	-0.119371	-0.814733	0.442056	0.998242	-6.46709
hsa-miR-5187-3p	0.407813	0.113193	0.814532	0.442164	0.998242	-6.46726
hsa-miR-4694-5p	-0.0306752	-0.0733835	-0.836023	0.435163	0.998242	-6.46804
hsa-miR-4646-5p	-0.456339	0.155609	-0.766375	0.472516	0.998242	-6.46838
hsa-miR-4432	0.430606	0.205522	0.765425	0.473041	0.998242	-6.46915
Hy3	-0.0209107	-0.115268	-0.399161	0.703593	0.998242	-6.4698
hsa-miR-145-5p	0.433233	0.234244	0.764153	0.473744	0.998242	-6.47017
hsa-miR-299-5p	-0.581476	0.44956	-0.809893	0.444655	0.998242	-6.47114
hsa-miR-4698	0.330754	0.25881	0.394722	0.706696	0.998242	-6.47176
hsv1-miR-H1-3p	0.290304	0.151116	0.428562	0.681121	0.998242	-6.47192
hsa-miR-4301	0.432817	0.197325	0.761847	0.475021	0.998242	-6.47201
hsa-miR-155-5p	0.34958	0.131925	0.449637	0.664905	0.998242	-6.47345
hsa-miR-636	0.0299877	-0.18744	0.759731	0.476194	0.998242	-6.4737
hsa-miR-15a-5p	-0.0344807	-0.10554	-0.995152	0.345662	0.998242	-6.47426
hsa-miR-940	0.428383	0.187515	0.758933	0.476637	0.998242	-6.47434
hsa-miR-150-5p	0.030403	-0.140592	0.826923	0.439919	0.998242	-6.47586
hsa-miR-548h-3p	-0.0182218	-0.114991	-0.384782	0.713668	0.998242	-6.47608
hsa-let-7f-5p	-0.559893	0.427581	-0.802472	0.448661	0.998242	-6.47732
hsa-miR-3189-3p	-0.577713	0.554883	-0.753801	0.479493	0.998242	-6.47842
hsa-miR-3120-5p	-0.0293597	-0.114139	-0.903063	0.396502	0.998242	-6.47898
hsa-miR-7-5p	0.0214768	-0.172764	0.435889	0.674439	0.998242	-6.48001
hsa-miR-4677-5p	0.334765	0.208339	0.410858	0.693462	0.998242	-6.48005
hsa-miR-4712-3p	-0.0337308	-0.122797	-0.831057	0.430044	0.998242	-6.48086
hsa-miR-539-3p	0.0189726	-0.0783137	0.372489	0.722331	0.998242	-6.48128
hsa-miR-186-3p	-0.0302867	-0.0854604	-0.819985	0.44357	0.998242	-6.48177
hsa-miR-3605-3p	0.475772	0.244302	0.749229	0.482048	0.998242	-6.48203
hsa-miR-523-3p	-0.0258582	-0.0951863	-0.950327	0.369768	0.998242	-6.48284
hsa-miR-29a-3p	0.440397	0.22696	0.74654	0.483554	0.998242	-6.48415
hsa-miR-708-5p	0.438958	0.218958	0.746438	0.483612	0.998242	-6.48423
hsa-miR-18b-3p	0.0274297	-0.116598	0.745622	0.484069	0.998242	-6.48487
Hy3	-0.0205268	-0.121179	-0.399215	0.701633	0.998242	-6.48521
hsa-let-7b-3p	-0.0268599	-0.10375	-0.745044	0.484394	0.998242	-6.48532
hsa-miR-3150a-5p	0.0398019	-0.202648	0.744674	0.484602	0.998242	-6.48561
hsa-miR-1537-3p	-0.0414725	-0.170381	-0.946325	0.371684	0.998242	-6.48664
hsa-miR-1236-3p	0.432139	0.136139	0.944727	0.372451	0.998242	-6.48816
hsv2-miR-H24	0.269259	0.10676	0.41439	0.689476	0.998242	-6.48987
hsa-miR-1291	-0.0161317	-0.111245	-0.351038	0.737557	0.998242	-6.48996
hsa-miR-15b-5p	0.0203656	-0.0933173	0.385297	0.711457	0.998242	-6.49119
hsa-miR-4445-5p	-0.412033	-0.125471	-0.973926	0.358617	0.998242	-6.49187
hsa-miR-4787-5p	-0.409401	0.0893608	-0.783716	0.458898	0.998242	-6.49272
hsa-miR-934	-0.026745	-0.0871108	-0.972824	0.359131	0.998242	-6.49294
hsa-miR-146a-5p	-0.459238	0.0799385	-1.02817	0.330707	0.998242	-6.49303
hsa-miR-642b-3p	-0.0270648	-0.107078	-0.782851	0.459374	0.998242	-6.49342
kshv-miR-K12-3-5p	-0.0296496	-0.111231	-0.733733	0.490775	0.998242	-6.49415
hsa-let-7c-3p	0.016257	-0.106832	0.33841	0.746581	0.998242	-6.49484
hsa-miR-23b-3p	-0.230885	0.0662783	-0.375566	0.718361	0.998242	-6.49526
hsa-miR-3198	-0.0254873	-0.0935324	-0.779645	0.461141	0.998242	-6.49602
hsa-miR-425-3p	0.434458	0.223855	0.729885	0.492959	0.998242	-6.49712
hsa-miR-361-3p	0.0320339	-0.152575	0.800224	0.454088	0.998242	-6.4984
hsa-let-7c-5p	-0.0147842	-0.112961	-0.327209	0.754624	0.998242	-6.49903
hsa-miR-4732-3p	-0.0316571	-0.162196	-0.727351	0.4944	0.998242	-6.49907
hsa-miR-146b-5p	0.41279	0.0453289	1.021	0.333912	0.998242	-6.50028
hsa-miR-4279	0.024412	-0.153229	0.363058	0.727276	0.998242	-6.50034
hsa-miR-4654	-0.0238695	-0.0977789	-0.807668	0.442631	0.998242	-6.50051
hsa-miR-9-3p	-0.0519901	-0.111738	-0.773172	0.464722	0.998242	-6.50125
hsa-miR-3611	0.371047	0.0777756	1.07818	0.306274	0.998242	-6.50181
hsa-miR-206	0.249642	0.19723	0.354277	0.733563	0.998242	-6.5038
hsa-miR-4784	-0.0310344	-0.148557	-1.07619	0.30712	0.998242	-6.50391
hsa-miR-659-3p	0.0360331	-0.174065	0.875408	0.410381	0.998242	-6.50396
hsa-miR-4713-5p	-0.0263606	-0.0873615	-0.720089	0.498548	0.998242	-6.50464
hsa-miR-652-3p	0.384338	0.0933417	1.07511	0.307582	0.998242	-6.50505
hsa-miR-4753-3p	-0.0259515	-0.0994785	-0.873918	0.411138	0.998242	-6.50529
hsa-miR-4795-3p	0.267498	-0.0241855	0.801891	0.445779	0.998242	-6.50529
hsa-miR-548v	0.0152441	-0.104878	0.349123	0.737262	0.998242	-6.5058
hsa-miR-4725-3p	0.0318095	-0.0648602	0.718551	0.499429	0.998242	-6.50581
hsa-miR-144-5p	0.378239	0.108639	1.01545	0.336412	0.998242	-6.50587
hsa-miR-553	0.0183721	-0.0851393	0.304517	0.771019	0.998242	-6.50709
hsa-miR-514a-5p	-0.0259878	-0.0952968	-0.871315	0.412464	0.998242	-6.5076
hsa-miR-660-5p	-0.0136815	-0.097132	-0.302066	0.772798	0.998242	-6.50792
hsa-miR-942-5p	0.256321	0.0951916	0.39192	0.704235	0.998242	-6.50832
hsv1-miR-H1-3p	-0.0252857	-0.10627	-0.763991	0.469835	0.998242	-6.50859
hsa-miR-3941	-0.547288	0.52938	-0.714512	0.501748	0.998242	-6.50888
hsa-miR-1299	0.0295754	-0.142621	0.714121	0.501973	0.998242	-6.50917
hsa-miR-4441	-0.587258	0.43438	-1.01189	0.338018	0.998242	-6.50943
hsa-miR-4764-3p	0.03158	-0.171493	0.78664	0.461421	0.998242	-6.50964
hsa-miR-3678-3p	-0.0140938	-0.106904	-0.33662	0.746269	0.998242	-6.51052
hsa-miR-1237-3p	-0.385747	0.163476	-0.761227	0.471381	0.998242	-6.51079
Hy3	-0.0374795	-0.148998	-0.711653	0.503394	0.998242	-6.51104
hsa-miR-4454	-0.0330379	-0.161887	-0.760204	0.471955	0.998242	-6.5116
hsa-miR-3915	-0.0259237	-0.118462	-1.04843	0.319119	0.998242	-6.51274
hcmv-miR-US5-1	-0.0254337	-0.0926393	-0.709181	0.504821	0.998242	-6.51291
hsa-miR-3943	-0.0268689	-0.0964852	-0.70851	0.505208	0.998242	-6.51341
hsa-miR-4443	0.440044	0.140145	0.916528	0.386184	0.998242	-6.51453
hsv1-miR-H1-3p	0.438005	0.140995	1.0062	0.340601	0.998242	-6.51511
Hy3	0.0143903	-0.113589	0.276508	0.791436	0.998242	-6.51626
hsa-miR-4778-5p	-0.0144666	-0.102733	-0.320542	0.757913	0.998242	-6.51635
hsa-miR-595	-0.0290239	-0.0770982	-0.787743	0.453551	0.998242	-6.51688
hsa-miR-324-3p	-0.0138336	-0.0884444	-0.318002	0.75976	0.998242	-6.51725
hsa-miR-3911	-0.0131364	-0.0994306	-0.316449	0.760889	0.998242	-6.51779
Hy3	-0.0249881	-0.12723	-0.701863	0.509059	0.998242	-6.51839
Hy3	-0.0179149	-0.142289	-0.310895	0.764933	0.998242	-6.51972
hsa-miR-553	-0.0283659	-0.0752855	-0.85624	0.420205	0.998242	-6.52091
hsa-miR-30d-3p	-0.0125856	-0.085792	-0.303712	0.770175	0.998242	-6.52216
hsa-miR-4748	-0.0146656	-0.134916	-0.254768	0.807409	0.998242	-6.52279
hsa-let-7c-5p	-0.0281856	-0.128592	-0.69488	0.513125	0.998242	-6.52358
hsa-miR-324-3p	-0.0256307	-0.100421	-0.769266	0.470922	0.998242	-6.52379
hsa-miR-208a-3p	0.0116305	-0.103494	0.248531	0.812011	0.998242	-6.52456
hsa-miR-4778-3p	0.0150656	-0.129884	0.327184	0.751926	0.998242	-6.52494
hsa-miR-324-3p	-0.0145925	-0.0923489	-0.293354	0.777757	0.998242	-6.52558
hsa-miR-4441	0.550171	0.160838	0.74158	0.482474	0.998242	-6.5262
hsa-miR-4706	-0.0138996	-0.122761	-0.241277	0.817374	0.998242	-6.52658
hsv2-miR-H23-5p	-0.0265845	-0.0912568	-0.849571	0.423663	0.998242	-6.52673
hsa-miR-3653-3p	-0.011249	-0.0895495	-0.238743	0.81925	0.998242	-6.52726
hsa-miR-4531	-0.0110416	-0.107259	-0.237599	0.820097	0.998242	-6.52757
hsa-miR-30d-5p	-0.0194502	-0.140663	-0.286273	0.782956	0.998242	-6.52785
hsa-miR-4725-5p	-0.0263376	-0.0998	-0.848157	0.424399	0.998242	-6.52796
ebv-miR-BART16	-0.393864	0.130841	-0.992493	0.346888	0.998242	-6.5287
hsa-miR-200b-3p	0.180806	0.00222468	0.336972	0.743863	0.998242	-6.52983
hsa-miR-4708-3p	0.401894	0.0959626	0.990392	0.347859	0.998242	-6.53077
hsa-miR-223-3p	-0.0371994	-0.161086	-0.844378	0.426369	0.998242	-6.53124
hsa-miR-4289	0.361572	0.168683	0.734858	0.486309	0.998242	-6.5314
hsa-miR-4268	0.196533	0.0353618	0.301979	0.770369	0.998242	-6.53359
hsa-miR-548a-5p	-0.0100391	-0.116624	-0.212908	0.838448	0.998242	-6.53388
hsa-miR-885-5p	0.0265031	-0.11039	0.839391	0.42898	0.998242	-6.53555
hsa-miR-4536-3p	0.0125551	-0.0736321	0.205799	0.843753	0.998242	-6.53557
hsa-miR-943	0.416688	0.183048	0.260423	0.802032	0.998242	-6.53569
hsa-miR-15b-5p	0.370251	0.135146	0.729199	0.489552	0.998242	-6.53574
hsa-miR-409-3p	0.0111447	-0.0943875	0.256653	0.804826	0.998242	-6.53677
hsa-miR-4697-3p	-0.0283466	-0.122191	-0.788079	0.450906	0.998242	-6.53721
hsa-miR-152-5p	0.0283174	-0.153334	0.752175	0.480401	0.998242	-6.53746
hsa-miR-656-3p	0.384492	0.165819	0.726544	0.491079	0.998242	-6.53777
hsa-miR-551a	-0.403642	0.180576	-0.726351	0.491191	0.998242	-6.53792
hsa-miR-450a-2-3p	-0.0255356	-0.0900041	-0.89064	0.399114	0.998242	-6.53818
hsa-miR-191-5p	0.0459583	-0.16347	0.725466	0.4917	0.998242	-6.53859
hsa-miR-16-2-3p	0.0114433	-0.145993	0.249822	0.809897	0.998242	-6.53869
hsa-miR-1227-3p	0.41909	0.136394	0.981802	0.351851	0.998242	-6.53919
hsa-miR-5584-5p	-0.0379352	-0.154137	-0.889194	0.399845	0.998242	-6.53949
Hy3	-0.0317565	-0.127538	-0.724022	0.492533	0.998242	-6.53969
hsa-miR-3147	-0.0255393	-0.081086	-0.672584	0.52625	0.998242	-6.53986
hsa-miR-4521	0.0100651	-0.125795	0.186532	0.858174	0.998242	-6.53986
hsa-miR-15a-5p	-0.0324366	-0.107734	-0.922741	0.383127	0.998242	-6.54051
hsa-miR-3920	0.339006	0.029888	1.02105	0.331295	0.998242	-6.54067
hsa-miR-4310	-0.00930168	-0.09317	-0.181916	0.861639	0.998242	-6.54083
Hy3	-0.0266262	-0.118243	-0.747588	0.482967	0.998242	-6.54109
hsa-miR-585-3p	-0.524897	0.569107	-0.669116	0.528311	0.998242	-6.54236
hsa-miR-4768-5p	0.39542	0.138162	0.885876	0.401526	0.998242	-6.54247
hsa-miR-4289	0.384623	0.168293	0.88547	0.401733	0.998242	-6.54284
hsa-miR-4313	-0.371077	0.125857	-0.885362	0.401787	0.998242	-6.54293
kshv-miR-K12-8-5p	0.45211	0.191458	0.718825	0.495536	0.998242	-6.54363
hsa-miR-130b-3p	0.445894	0.232363	0.717633	0.496227	0.998242	-6.54453
hsa-miR-325	-0.0105753	-0.081215	-0.227602	0.82646	0.998242	-6.54459
hsa-miR-4778-3p	-0.0109759	-0.111716	-0.266423	0.796652	0.998242	-6.54463
hsa-miR-10a-3p	-0.0233155	-0.109988	-0.778361	0.45633	0.998242	-6.54504
Hy3	0.00892503	-0.1176	0.156309	0.880916	0.998242	-6.54576
hsa-miR-3148	0.192464	0.0995342	0.309324	0.763424	0.998242	-6.54604
hsa-miR-299-3p	-0.007217	-0.0970558	-0.149991	0.885686	0.998242	-6.54686
hsa-miR-4677-3p	0.0270484	-0.127489	0.661123	0.533081	0.998242	-6.54805
hsa-miR-4725-5p	-0.0243747	-0.107405	-0.73862	0.488011	0.998242	-6.54812
hsa-miR-18b-3p	0.384267	0.142574	0.711662	0.499696	0.998242	-6.54902
hsa-miR-3913-3p	0.0259903	-0.157486	0.659384	0.534122	0.998242	-6.54929
hsa-miR-4277	-0.00965683	-0.094255	-0.24941	0.809328	0.998242	-6.54943
hsa-miR-4756-5p	0.00692582	-0.0978	0.133687	0.898021	0.998242	-6.5495
hsa-miR-3689a-3p	0.415299	0.214241	0.710849	0.500169	0.998242	-6.54963
hsa-miR-3124-3p	0.401777	0.134866	0.710071	0.500623	0.998242	-6.55021
hsa-miR-4312	-0.0283623	-0.143766	-0.745072	0.477543	0.998242	-6.55074
hsa-miR-4640-5p	-0.0115631	-0.0975629	-0.24441	0.813065	0.998242	-6.55078
hsa-miR-219a-5p	-0.403355	0.190058	-0.709296	0.501075	0.998242	-6.55079
hsa-miR-1247-5p	-0.00951773	-0.117587	-0.201599	0.845963	0.998242	-6.5508
hsa-miR-28-5p	-0.00613229	-0.125342	-0.120519	0.908006	0.998242	-6.55141
hsa-let-7d-3p	-0.00881193	-0.101602	-0.198649	0.848183	0.998242	-6.55146
hsa-miR-2355-5p	-0.415116	0.144416	-0.875806	0.406661	0.998242	-6.55148
hsa-miR-4664-3p	0.629677	0.253777	0.968912	0.357904	0.998242	-6.55172
hsa-miR-3180-5p	-0.00528168	-0.100623	-0.118153	0.909803	0.998242	-6.55173
hsa-miR-1273a	0.0269135	-0.114931	0.875304	0.406919	0.998242	-6.55193
hsa-miR-629-5p	0.0250564	-0.148239	0.655442	0.536488	0.998242	-6.55207
ebv-miR-BART6-3p	0.0271426	-0.162566	0.818048	0.440282	0.998242	-6.55377
SNORD48	-0.0276483	-0.124353	-0.872824	0.408191	0.998242	-6.55413
hsa-miR-1276	0.00537212	-0.0859786	0.0956631	0.926903	0.998242	-6.55447
hsa-miR-5186	0.00350693	-0.0841911	0.0779351	0.940414	0.998242	-6.55623
hsa-miR-223-3p	0.00374747	-0.16687	0.0664437	0.949183	0.998242	-6.55718
hsa-miR-4679	0.024831	-0.0841941	0.726005	0.495167	0.998242	-6.55789
hsa-miR-5584-3p	0.464413	0.209519	0.699607	0.506747	0.998242	-6.55798
hsa-miR-1915-5p	0.00247411	-0.124322	0.0507913	0.96114	0.998242	-6.55823
hsa-miR-4514	-0.00203712	-0.106734	-0.0418651	0.967965	0.998242	-6.5587
hsa-miR-139-5p	-0.00180747	-0.0783099	-0.0333942	0.974443	0.998242	-6.55907
hsa-miR-197-5p	0.00118398	-0.0975444	0.0264775	0.979735	0.998242	-6.5593
RNU6-1_RNU6-2	0.0253443	-0.112904	0.811352	0.443871	0.998242	-6.5594
hsa-miR-5002-5p	-0.000808011	-0.0947976	-0.0170801	0.986927	0.998242	-6.55954
hsv1-miR-H8-3p	0.000740063	-0.148724	0.0119824	0.990828	0.998242	-6.55962
hsa-miR-192-5p	0.000389241	-0.124797	0.00639541	0.995105	0.998242	-6.55968
hsa-miR-4735-5p	0.000181289	-0.123378	0.0037411	0.997136	0.998242	-6.55969
hsa-miR-144-5p	0.422911	0.20174	0.696132	0.508792	0.998242	-6.56054
hsa-miR-222-3p	0.0272858	-0.172937	0.696084	0.50882	0.998242	-6.56058
hsa-miR-133a-3p	0.574045	0.300176	0.695729	0.509029	0.998242	-6.56084
hsa-miR-518c-5p	-0.0363426	-0.146884	-0.809435	0.444902	0.998242	-6.56101
hsa-miR-519e-5p	0.427199	0.12701	0.695149	0.509371	0.998242	-6.56126
hsa-miR-5691	0.393519	0.173226	0.864644	0.412408	0.998242	-6.56137
kshv-miR-K12-5-5p	0.0250579	-0.0893617	0.693506	0.51034	0.998242	-6.56247
hsa-miR-4289	0.352227	0.133182	0.86311	0.413202	0.998242	-6.56272
hsa-miR-371b-3p	-0.0226035	-0.101622	-0.775731	0.455861	0.998242	-6.56316
hsv1-miR-H4-5p	0.433637	0.20983	0.692344	0.511027	0.998242	-6.56332
hsa-miR-513a-5p	-0.029644	-0.128469	-0.637195	0.547524	0.998242	-6.56476
hsa-miR-133a-3p	-0.0250686	-0.0990822	-0.860715	0.414444	0.998242	-6.56482
hsa-miR-550a-5p	0.487542	0.147178	0.860078	0.414775	0.998242	-6.56538
hsa-miR-4524b-5p	-0.00512642	-0.0985286	-0.114789	0.911836	0.998242	-6.56614
hsa-miR-636	0.358364	0.0350006	0.953665	0.365162	0.998242	-6.56637
hsa-miR-4714-5p	0.0311732	-0.166084	0.687805	0.513712	0.998242	-6.56663
hsa-miR-378b	0.367081	0.116668	0.858497	0.415597	0.998242	-6.56677
hsa-miR-331-5p	-0.0242156	-0.0852056	-0.801768	0.449043	0.998242	-6.5674
hsa-miR-24-3p	0.00730975	-0.105164	0.168175	0.87062	0.998242	-6.56805
hsa-miR-18a-3p	-0.0228848	-0.0955056	-0.631204	0.551178	0.998242	-6.56886
hsa-miR-371b-3p	-0.00800411	-0.0908514	-0.157185	0.878994	0.998242	-6.57001
hsa-let-7b-3p	0.37427	0.151242	0.854449	0.417706	0.998242	-6.5703
hsa-miR-5195-5p	0.00372259	-0.102563	0.07417	0.94295	0.998242	-6.57043
hsa-miR-126-3p	0.00784126	-0.155067	0.153042	0.882155	0.998242	-6.57072
hsa-miR-378g	0.0321987	-0.182983	0.681586	0.517408	0.998242	-6.57113
hsa-miR-518d-3p	-0.0241494	-0.080424	-0.626892	0.553818	0.998242	-6.57179
hsa-miR-3162-5p	0.425249	0.172441	0.680013	0.518345	0.998242	-6.57227
hsa-miR-4703-3p	0.39429	0.152601	0.679599	0.518591	0.998242	-6.57256
hsa-miR-511-5p	0.380334	0.0981126	0.851593	0.419199	0.998242	-6.57279
Hy3	-0.00149922	-0.119352	-0.0276221	0.978735	0.998242	-6.57309
hsa-miR-4286	0.00123043	-0.133639	0.0241874	0.981378	0.998242	-6.57319
hsa-miR-4769-5p	-0.000988656	-0.0975774	-0.0229239	0.982351	0.998242	-6.57322
hsa-miR-4677-5p	-0.000295693	-0.0967423	-0.00683399	0.994738	0.998242	-6.57349
hsa-miR-101-3p	0.0244221	-0.131611	0.624201	0.555469	0.998242	-6.57361
hsa-miR-297	-0.00655339	-0.0812378	-0.12742	0.901752	0.998242	-6.57468
hsa-miR-197-3p	0.0243954	-0.11775	0.6763	0.520561	0.998242	-6.57493
hsa-miR-664a-3p	0.434205	0.16071	0.848725	0.420702	0.998242	-6.57528
hsa-miR-3139	-0.401077	0.140602	-0.848658	0.420737	0.998242	-6.57534
hsa-miR-4713-5p	0.372573	0.150022	0.84725	0.421476	0.998242	-6.57656
hsa-miR-139-5p	0.00587713	-0.0721247	0.105828	0.918324	0.998242	-6.57745
hsa-miR-378a-3p	-0.0231285	-0.174404	-0.617884	0.559357	0.998242	-6.57785
hsa-miR-1268b	0.475663	0.4703	0.671462	0.523458	0.998242	-6.57839
hsa-miR-208b-3p	-0.0040858	-0.0774539	-0.094558	0.926991	0.998242	-6.5787
hsa-miR-4666a-3p	0.32891	0.072855	0.670417	0.524085	0.998242	-6.57913
hsa-miR-320e	0.0254063	-0.126347	0.615236	0.560992	0.998242	-6.57962
hsa-miR-4279	-0.0292027	-0.148775	-0.614375	0.561524	0.998242	-6.5802
hsa-miR-106a-5p	0.0318767	-0.105353	0.879211	0.40492	0.998242	-6.5802
hsa-miR-4308	-0.019865	-0.122995	-1.12729	0.279995	0.998242	-6.58054
hsa-miR-1264	-0.354654	0.0932045	-1.04562	0.318169	0.998242	-6.58072
hsa-miR-27a-3p	-0.341367	0.103811	-0.938001	0.372731	0.998242	-6.58122
hsa-miR-4285	0.420808	0.138369	0.667041	0.526114	0.998242	-6.58153
hsv1-miR-H3-3p	0.422262	0.160459	0.666781	0.52627	0.998242	-6.58171
hsa-miR-626	0.437936	0.177908	0.841044	0.424746	0.998242	-6.58192
hsa-miR-99b-5p	0.0243037	-0.158252	0.6112	0.563489	0.998242	-6.5823
hsa-miR-3161	0.336489	0.154508	0.66589	0.526807	0.998242	-6.58234
hsa-miR-4726-5p	-0.0231459	-0.110973	-0.611109	0.563545	0.998242	-6.58236
hsa-miR-5581-3p	-0.0302882	-0.105075	-0.840016	0.425289	0.998242	-6.58281
hsa-miR-411-3p	0.0244543	-0.0880145	0.61038	0.563998	0.998242	-6.58285
SNORD118	0.000348457	-0.147249	0.00624639	0.995169	0.998242	-6.58361
hsa-miR-519e-5p	0.463752	0.0881705	0.934548	0.374415	0.998242	-6.58447
hsa-miR-4459	-0.0262098	-0.145955	-0.607767	0.565619	0.998242	-6.58457
hsa-miR-4684-5p	0.435417	0.526635	0.606291	0.566536	0.998242	-6.58554
hsa-miR-943	-0.0880762	-0.436842	-0.686771	0.517874	0.998242	-6.58739
hsa-miR-323a-3p	0.0256737	-0.0750415	0.658257	0.531417	0.998242	-6.58771
hsa-miR-3129-5p	-0.406715	0.247176	-0.657396	0.531938	0.998242	-6.58831
hsa-miR-221-3p	0.382965	0.0302555	0.930256	0.376515	0.998242	-6.58849
hsa-miR-1279	0.386066	0.176972	0.833332	0.428833	0.998242	-6.58854
hsa-miR-4764-5p	0.0321262	-0.125028	0.775386	0.463495	0.998242	-6.58901
hsa-miR-1-3p	0.328483	0.0674476	0.99233	0.344439	0.998242	-6.58945
hsa-miR-4711-3p	0.34596	-0.0881464	1.07019	0.305586	0.998242	-6.59002
hsa-miR-20b-5p	0.0280778	-0.082262	0.928435	0.377409	0.998242	-6.59019
hsa-let-7f-2-3p	0.000895026	-0.103892	0.0244244	0.981047	0.998242	-6.59103
hsa-miR-378c	0.398929	0.16283	0.829724	0.430755	0.998242	-6.59161
hsa-miR-298	-0.0215187	-0.0889424	-0.596395	0.572708	0.998242	-6.59201
hsa-miR-3198	-0.0218039	-0.0899108	-0.59622	0.572817	0.998242	-6.59212
hsa-miR-130b-3p	0.350621	0.201169	0.651668	0.535416	0.998242	-6.5923
hsa-miR-3664-3p	0.0316385	-0.192444	0.595133	0.573498	0.998242	-6.59282
hsa-miR-502-3p	-0.0246681	-0.111429	-0.678988	0.522459	0.998242	-6.59307
hsa-miR-15b-5p	0.0253168	-0.0994946	0.924263	0.379463	0.998242	-6.59408
hsa-miR-302e	-0.0237735	-0.106705	-0.677472	0.523354	0.998242	-6.59417
Hy3	-0.0224639	-0.120052	-0.59245	0.57518	0.998242	-6.59456
hsa-miR-4516	-0.0263528	-0.0737267	-0.59211	0.575393	0.998242	-6.59478
hsa-miR-4306	-0.345781	0.053697	-0.824259	0.433677	0.998242	-6.59625
hsa-miR-4787-3p	-0.0242316	-0.103188	-0.588723	0.577521	0.998242	-6.59695
hsa-miR-376a-5p	0.305952	0.109803	0.643597	0.54034	0.998242	-6.59787
hsa-miR-15a-3p	-0.0245538	-0.0826613	-0.763312	0.470214	0.998242	-6.59869
hsa-miR-3117-3p	0.0269163	-0.0800023	0.584025	0.58048	0.998242	-6.59995
hsa-miR-148b-3p	-0.446777	0.496767	-0.583475	0.580827	0.998242	-6.6003
hsa-miR-204-3p	-0.379512	0.0922455	-0.859819	0.412205	0.998242	-6.60036
hsa-miR-4664-3p	0.0214834	-0.107059	0.581538	0.582049	0.998242	-6.60153
hsa-miR-378f	-0.027848	-0.149383	-0.581507	0.582069	0.998242	-6.60155
hsa-miR-4756-3p	0.0244406	-0.152383	0.817939	0.437073	0.998242	-6.60159
Hy3	-0.0231462	-0.118457	-0.580307	0.582827	0.998242	-6.60231
Hy3	0.0286654	-0.122102	0.665222	0.530631	0.998242	-6.60299
hsa-miR-3660	0.399787	0.20829	0.635483	0.545318	0.998242	-6.6034
hsa-miR-676-3p	0.344555	0.178561	0.634597	0.545864	0.998242	-6.604
hsa-miR-331-5p	-0.0257061	-0.0841983	-0.813525	0.439456	0.998242	-6.60529
Hy3	0.4086	0.169652	0.813441	0.439501	0.998242	-6.60536
hsa-miR-4758-5p	0.029164	-0.0772712	0.632102	0.547401	0.998242	-6.60569
hsa-miR-25-3p	-0.0275462	-0.197599	-0.661049	0.533125	0.998242	-6.60596
hsa-miR-432-5p	-0.0210836	-0.0841378	-0.669163	0.522229	0.998242	-6.6069
hsa-miR-99b-3p	0.0223414	-0.0959634	0.65961	0.533987	0.998242	-6.60699
hsa-miR-4442	0.38507	0.160718	0.629914	0.548751	0.998242	-6.60717
hsa-miR-3190-5p	-0.021045	-0.106482	-0.629304	0.549128	0.998242	-6.60758
hsa-miR-1915-5p	-0.0272211	-0.128239	-0.750482	0.477426	0.998242	-6.60884
hsa-miR-4658	-0.0212569	-0.0979233	-0.626507	0.550858	0.998242	-6.60945
hsa-miR-3173-3p	0.392299	0.210721	0.664153	0.525267	0.998242	-6.61042
hsa-miR-5699-3p	-0.021865	-0.119091	-0.567292	0.591092	0.998242	-6.61046
hsa-miR-450a-2-3p	-0.022757	-0.0821701	-0.624795	0.551918	0.998242	-6.6106
hsa-miR-378c	-0.0280736	-0.0814105	-0.652689	0.538144	0.998242	-6.61187
hsa-miR-185-5p	0.369054	0.0722337	0.661437	0.526919	0.998242	-6.61232
hsa-miR-5010-3p	0.0205331	-0.12965	0.56219	0.594349	0.998242	-6.61361
hsa-miR-3977	0.338034	0.13427	0.801993	0.445723	0.998242	-6.61489
hsa-miR-98-3p	-0.026253	-0.0662328	-0.74251	0.481944	0.998242	-6.61508
hsa-miR-18b-3p	-0.0277075	-0.139602	-0.559572	0.596025	0.998242	-6.61522
hsa-miR-3130-5p	-0.023158	-0.107085	-0.656788	0.529753	0.998242	-6.61555
hsa-miR-1234-3p	-0.0211019	-0.0971498	-0.558135	0.596946	0.998242	-6.6161
hsa-miR-299-3p	-0.0217933	-0.0917556	-0.644444	0.543123	0.998242	-6.61763
hsa-miR-4255	-0.0256006	-0.148923	-0.554942	0.598995	0.998242	-6.61804
hsa-miR-4780	-0.0249501	-0.0892015	-0.643801	0.543512	0.998242	-6.61808
hsa-miR-4301	-0.440563	0.56937	-0.554288	0.599416	0.998242	-6.61844
hsa-let-7a-3p	0.0218666	-0.0908409	0.642039	0.54458	0.998242	-6.6193
hsa-miR-4658	-0.0276398	-0.111675	-0.795355	0.449358	0.998242	-6.62036
hsa-miR-3920	0.0279605	-0.134739	0.894962	0.394112	0.998242	-6.62098
hsa-miR-1246	-0.0286782	-0.198934	-0.549647	0.602403	0.998242	-6.62125
hsa-miR-718	-0.323532	0.106173	-0.833818	0.425959	0.998242	-6.62281
hsa-miR-604	0.35594	0.107746	0.643958	0.537622	0.998242	-6.62436
hsa-miR-302c-5p	-0.0211924	-0.0809495	-0.634387	0.549235	0.998242	-6.62457
hsa-miR-1322	0.325036	0.157253	0.643281	0.538039	0.998242	-6.62483
hsa-miR-758-5p	-0.0203015	-0.106872	-0.934006	0.372304	0.998242	-6.62544
hsa-miR-4764-3p	0.02545	-0.161471	0.600955	0.566811	0.998242	-6.62625
hsa-miR-642b-5p	0.0828295	-0.335641	0.600914	0.566837	0.998242	-6.62628
hsa-miR-3161	-0.306295	0.139436	-0.640822	0.539556	0.998242	-6.62649
hsa-miR-378d	-0.0244246	-0.153148	-0.888577	0.397356	0.998242	-6.62675
hsa-miR-2114-5p	-0.0248958	-0.128212	-0.725469	0.491699	0.998242	-6.62821
hsa-miR-5584-5p	-0.035929	-0.137092	-0.784819	0.455169	0.998242	-6.62896
hsa-miR-3201	-0.0242989	-0.104135	-0.783815	0.455725	0.998242	-6.62978
hsa-miR-517-5p	-0.0236699	-0.0774744	-0.635962	0.542562	0.998242	-6.62978
hsa-miR-124-3p	0.307432	0.142298	0.635472	0.542865	0.998242	-6.63011
hsa-miR-10a-3p	0.347455	0.119984	0.783217	0.456057	0.998242	-6.63026
hsa-miR-1249-3p	-0.0203078	-0.114715	-0.593896	0.571266	0.998242	-6.63078
hsa-miR-299-5p	0.0243541	-0.130261	0.533333	0.61297	0.998242	-6.63095
hsa-miR-4641	0.0256513	-0.0886158	0.62354	0.555875	0.998242	-6.63195
hsa-miR-4423-3p	-0.0192511	-0.0997143	-0.528134	0.616359	0.998242	-6.63398
hsa-miR-3149	-0.0297077	-0.159974	-0.71757	0.496263	0.998242	-6.63421
hsa-miR-22-3p	0.359907	0.0982351	0.820244	0.433262	0.998242	-6.6343
hsa-miR-4680-3p	0.727273	0.450972	0.628581	0.547146	0.998242	-6.63472
hsa-miR-151a-5p	0.0267489	-0.153554	0.617864	0.559369	0.998242	-6.63577
hsa-miR-3591-5p	-0.0282618	-0.141342	-0.617033	0.559882	0.998242	-6.63633
hsa-let-7c-5p	0.023103	-0.139882	0.623125	0.550549	0.998242	-6.63834
hsv1-miR-H4-5p	-0.0218762	-0.109074	-0.811867	0.440353	0.998242	-6.63847
hsa-miR-378g	-0.021581	-0.160022	-0.675188	0.514864	0.998242	-6.63854
hsa-miR-144-5p	-0.339436	0.07746	-0.986925	0.34489	0.998242	-6.63981
hsa-miR-4294	0.349728	0.0196847	0.951314	0.361879	0.998242	-6.6402
hsa-miR-3920	0.022509	-0.14745	0.516098	0.624246	0.998242	-6.6409
hsa-miR-146a-5p	0.0210655	-0.177555	0.767935	0.464586	0.998242	-6.64254
hsa-miR-342-5p	0.358164	0.182672	0.614848	0.555735	0.998242	-6.64378
hsa-miR-1287-5p	-0.017898	-0.0946664	-0.509356	0.628687	0.998242	-6.64472
hsa-miR-5187-3p	0.0303971	-0.153267	0.867873	0.408008	0.998242	-6.6452
hsa-miR-106a-5p	0.0206048	-0.108283	0.602423	0.568944	0.998242	-6.646
hsa-miR-518c-5p	-0.028952	-0.182168	-0.506547	0.630543	0.998242	-6.64629
hsa-miR-3156-3p	-0.0203268	-0.124061	-0.505403	0.631299	0.998242	-6.64693
hsa-miR-4540	-0.0228114	-0.194543	-0.609389	0.559171	0.998242	-6.64733
hsa-miR-659-3p	0.464779	0.108516	0.804547	0.441814	0.998242	-6.64738
hsa-miR-4795-3p	-0.0315704	-0.141409	-0.699659	0.506717	0.998242	-6.64761
hsa-miR-320a	0.455753	0.19885	0.608718	0.559594	0.998242	-6.64776
hiv1-miR-H1	-0.0180942	-0.092565	-0.608138	0.55996	0.998242	-6.64814
hsa-miR-3611	0.363141	0.086962	0.978293	0.348954	0.998242	-6.64826
hsa-miR-5681b	0.311076	0.066955	0.607204	0.56055	0.998242	-6.64874
hsa-miR-26b-5p	0.0289851	-0.165479	0.606907	0.560737	0.998242	-6.64893
hsv2-miR-H9-3p	-0.0179758	-0.0996479	-0.501795	0.633689	0.998242	-6.64894
hsa-miR-4743-5p	0.0233548	-0.0784722	0.597557	0.571982	0.998242	-6.64917
hsa-let-7c-3p	-0.0209413	-0.106107	-0.862606	0.410749	0.998242	-6.64984
hsa-miR-22-3p	0.0243224	-0.123311	0.59567	0.573162	0.998242	-6.6504
hsa-miR-4657	-0.0185316	-0.104996	-0.560458	0.592643	0.998242	-6.65158
hsa-miR-1302	0.338343	0.144212	0.798911	0.444912	0.998242	-6.65203
hsa-miR-218-5p	0.0299181	-0.177765	0.798576	0.445097	0.998242	-6.6523
hsa-miR-182-5p	-0.0210518	-0.11042	-0.692755	0.510784	0.998242	-6.65269
hsa-miR-3132	0.145824	-0.719813	0.600223	0.564968	0.998242	-6.65322
hsa-miR-4779	0.34938	0.198601	0.599518	0.565415	0.998242	-6.65367
hsa-miR-423-5p	0.323847	-0.54544	0.936843	0.368952	0.998242	-6.65389
hsa-miR-4777-5p	-0.0294492	-0.125886	-0.689822	0.512518	0.998242	-6.65484
hsv1-miR-H6-5p	0.320827	0.148264	0.595408	0.568027	0.998242	-6.65629
hsa-miR-1270	-0.0196655	-0.090362	-0.487746	0.643038	0.998242	-6.65663
hsa-miR-3667-3p	-0.0196465	-0.0947728	-0.582886	0.581198	0.998242	-6.65861
hsa-miR-5006-3p	0.0209517	-0.141466	0.483913	0.645602	0.998242	-6.65869
hsa-miR-550a-5p	-0.0298894	-0.173739	-0.48366	0.645771	0.998242	-6.65883
hsa-miR-4673	-0.0172243	-0.0830215	-0.482384	0.646626	0.998242	-6.65951
hsa-miR-7-5p	0.0228659	-0.14725	0.851296	0.416679	0.998242	-6.65972
hsa-miR-4703-3p	-0.0205403	-0.11671	-1.00209	0.336078	0.998242	-6.65974
hsa-miR-3135b	-0.0180347	-0.0859943	-0.48095	0.647586	0.998242	-6.66028
hsa-miR-4274	-0.023309	-0.112273	-0.784959	0.455091	0.998242	-6.66065
hsa-miR-4516	-0.519461	0.241354	-0.78827	0.450801	0.998242	-6.66072
hsa-miR-410-5p	0.280202	-0.0165394	0.96471	0.355419	0.998242	-6.66143
hsa-miR-4753-3p	-0.348437	0.134229	-0.787332	0.451322	0.998242	-6.66148
hsa-miR-877-3p	0.2912	0.042778	0.641738	0.535475	0.998242	-6.66151
hsa-miR-339-5p	0.0186155	-0.0949162	0.474717	0.651773	0.998242	-6.66358
hsv2-miR-H24	0.354747	0.0960721	0.892003	0.393349	0.998242	-6.66409
hsa-miR-675-5p	0.339451	0.127005	0.891718	0.393494	0.998242	-6.66434
5S_rRNA	0.29965	0.114397	0.781218	0.454732	0.998242	-6.66642
hsa-miR-23a-3p	-0.0215691	-0.176151	-0.673726	0.522101	0.998242	-6.66648
hsa-miR-4728-5p	-0.0201872	-0.104999	-0.780815	0.454957	0.998242	-6.66675
hsa-miR-130b-3p	-0.0209668	-0.0848238	-0.53371	0.610062	0.998242	-6.66743
hsa-miR-3679-3p	-0.320766	0.0870067	-0.779225	0.455846	0.998242	-6.66803
hsa-miR-3921	0.0187581	-0.11219	0.465782	0.657799	0.998242	-6.66825
hsv1-miR-H1-5p	-0.0209124	-0.0834339	-0.670848	0.523827	0.998242	-6.66853
hsa-miR-133b	0.0221064	-0.118732	0.531326	0.611628	0.998242	-6.6688
hsa-miR-4769-3p	0.361558	0.112629	0.886698	0.396064	0.998242	-6.66886
hsa-miR-1-5p	0.0214716	-0.134779	0.564015	0.593182	0.998242	-6.67044
hsa-miR-431-5p	-0.0426807	-0.269158	-0.528257	0.613647	0.998242	-6.67057
hsa-miR-4764-3p	0.0294146	-0.173461	0.808254	0.437749	0.998242	-6.67065
hsa-miR-423-3p	0.021986	-0.129997	0.460966	0.661059	0.998242	-6.67073
hsa-miR-1913	0.290653	0.0635437	0.953824	0.360663	0.998242	-6.67188
hsa-miR-518b	0.0189476	-0.0804198	0.45713	0.663661	0.998242	-6.67269
hsa-miR-221-5p	0.0230424	-0.146283	0.663264	0.52839	0.998242	-6.67391
hsa-miR-20b-3p	-0.0208194	-0.0766116	-0.558271	0.596859	0.998242	-6.67397
hsa-miR-483-3p	0.0434549	-0.184792	0.554814	0.599078	0.998242	-6.67608
hsa-miR-548t-5p	-0.0187099	-0.0958606	-0.554465	0.599302	0.998242	-6.67629
hsa-miR-3938	-0.0169017	-0.0847967	-0.448139	0.669779	0.998242	-6.67722
hsa-miR-4764-5p	0.0223364	-0.123988	0.560832	0.590269	0.998242	-6.67762
hsa-miR-335-5p	-0.0208343	-0.0976872	-0.909432	0.382616	0.998242	-6.67933
hsa-miR-4300	-0.0182033	-0.0882363	-0.512172	0.624289	0.998242	-6.67967
hsa-miR-4279	0.217372	-0.0170221	0.719079	0.492558	0.998242	-6.68041
hsa-miR-4666b	0.0209347	-0.0781027	0.588556	0.570632	0.998242	-6.68041
hsa-miR-574-3p	0.0159901	-0.136065	0.440769	0.674817	0.998242	-6.68088
hsa-miR-339-5p	-0.0162299	-0.0867069	-0.439578	0.675632	0.998242	-6.68146
hsa-miR-1915-5p	0.326606	0.0796924	0.872215	0.403546	0.998242	-6.68177
hsa-miR-548t-5p	-0.0167308	-0.096214	-0.438293	0.676513	0.998242	-6.68209
hsa-miR-4445-3p	-0.0166828	-0.0929598	-0.438253	0.676541	0.998242	-6.68211
hsa-miR-206	-0.01889	-0.091471	-0.544384	0.6058	0.998242	-6.68237
hsa-miR-22-3p	0.0246573	-0.137521	0.650825	0.535929	0.998242	-6.68262
hsa-miR-3926	-0.0161688	-0.101786	-0.503203	0.630265	0.998242	-6.68462
hsa-miR-654-5p	0.0160275	-0.0854411	0.432038	0.680808	0.998242	-6.68513
hsa-miR-4749-3p	-0.0195977	-0.097068	-0.753199	0.47291	0.998242	-6.68601
hsa-miR-132-5p	0.017732	-0.170972	0.428009	0.68358	0.998242	-6.68707
hsa-miR-4781-5p	-0.0192719	-0.100526	-0.642132	0.541237	0.998242	-6.68862
hsa-miR-4727-3p	0.0200199	-0.0764411	0.424401	0.686069	0.998242	-6.68878
Hy3	-0.0256861	-0.128599	-0.810837	0.434652	0.998242	-6.68925
hsa-miR-21-5p	-0.0242123	-0.188016	-0.532724	0.613367	0.998242	-6.68928
Hy3	-0.0181282	-0.0881741	-0.494281	0.636239	0.998242	-6.68948
hsa-miR-4508	0.0220255	-0.0760939	0.639875	0.54262	0.998242	-6.69017
hsa-miR-451a	-0.0222876	-0.184818	-0.531187	0.614368	0.998242	-6.69018
hsa-miR-3646	0.0212582	-0.109021	0.421305	0.688207	0.998242	-6.69025
hsa-miR-3156-5p	0.0157054	-0.0727088	0.42012	0.689027	0.998242	-6.69081
hsa-miR-1266-5p	-0.0163306	-0.115584	-0.418356	0.690247	0.998242	-6.69163
hsa-miR-4423-5p	0.272535	0.0947537	0.569863	0.582713	0.998242	-6.69188
hsa-miR-3940-5p	-0.0189732	-0.100798	-0.527965	0.616469	0.998242	-6.69206
hsa-miR-30b-5p	-0.0152515	-0.0965432	-0.417244	0.691017	0.998242	-6.69215
hsa-miR-3679-3p	0.291671	0.078659	0.781804	0.452442	0.998242	-6.69223
hsa-miR-219a-5p	-0.0153632	-0.107887	-0.415286	0.692373	0.998242	-6.69307
hsa-miR-1264	-0.0163117	-0.103214	-0.48725	0.640968	0.998242	-6.69324
hsa-miR-10a-5p	0.325343	0.098629	0.566326	0.585015	0.998242	-6.69401
hsa-miR-498	-0.0229498	-0.148645	-0.632852	0.546938	0.998242	-6.69494
hsa-miR-1299	-0.336776	0.10137	-0.744235	0.475715	0.998242	-6.6956
hsa-miR-4292	0.0153386	-0.128635	0.408369	0.697176	0.998242	-6.69626
hsa-miR-302c-5p	0.283278	0.132909	0.562299	0.587641	0.998242	-6.69642
hsa-miR-1185-2-3p	-0.0155005	-0.179982	-0.404889	0.699598	0.998242	-6.69784
hsa-miR-5699-3p	-0.0191824	-0.11628	-0.80584	0.441105	0.998242	-6.69828
hsa-miR-1-5p	0.0166597	-0.136685	0.477639	0.647461	0.998242	-6.69831
hsa-miR-378i	-0.0195129	-0.160286	-0.627014	0.550544	0.998242	-6.69888
hsa-miR-4778-5p	-0.0145345	-0.100978	-0.402397	0.701335	0.998242	-6.69897
Hy3	-0.0226651	-0.102217	-0.737892	0.479376	0.998242	-6.70048
hsa-miR-601	0.265849	0.103821	0.554216	0.592933	0.998242	-6.70121
hsa-miR-378a-3p	0.283294	0.10155	0.519337	0.617583	0.998242	-6.70167
hsa-miR-25-5p	0.0147305	-0.113778	0.395826	0.705924	0.998242	-6.70191
Hy3	0.0201394	-0.0991761	0.510304	0.628061	0.998242	-6.70218
Hy3	-0.0266682	-0.119087	-0.884096	0.395557	0.998242	-6.70227
hsa-miR-4419b	0.317032	0.096644	0.848699	0.415902	0.998242	-6.70234
hsa-miR-372-3p	-0.0202577	-0.0973257	-0.688727	0.51047	0.998242	-6.70283
hsa-let-7e-5p	-0.0156482	-0.179581	-0.468803	0.653459	0.998242	-6.70289
hsa-miR-1976	-0.0156815	-0.109213	-0.466674	0.654909	0.998242	-6.70398
hsa-miR-106b-5p	-0.0149938	-0.126375	-0.389256	0.710526	0.998242	-6.70481
hsa-miR-4796-5p	0.0292678	-0.11562	0.795957	0.446541	0.998242	-6.70643
Hy3	0.0190847	-0.108469	0.614136	0.558547	0.998242	-6.70745
hsa-miR-23c	-0.020201	-0.0950803	-0.725379	0.488891	0.998242	-6.70748
hsa-miR-3675-3p	0.257374	0.0988323	0.543288	0.600127	0.998242	-6.70759
hsa-miR-3130-5p	-0.0146178	-0.114494	-0.382778	0.715077	0.998242	-6.70762
hsa-miR-532-5p	0.288725	0.109372	0.728289	0.484953	0.998242	-6.7078
hsa-miR-4262	-0.0186135	-0.097013	-0.724754	0.489254	0.998242	-6.70795
hsa-miR-4762-5p	0.0140355	-0.0986992	0.381705	0.715832	0.998242	-6.70808
hsa-miR-4708-5p	0.0170842	-0.140241	0.456429	0.661905	0.998242	-6.70916
hsa-miR-221-5p	0.0173627	-0.13777	0.45479	0.663028	0.998242	-6.70998
hsa-miR-4268	0.268135	0.0540401	0.539085	0.602905	0.998242	-6.71001
hsa-miR-3960	0.265247	0.0500754	0.538826	0.603077	0.998242	-6.71016
hsa-miR-3140-3p	0.270968	-0.00359694	0.758564	0.465615	0.998242	-6.71066
hsa-miR-3182	0.329115	0.115407	0.838623	0.421274	0.998242	-6.711
hsa-miR-4500	0.260735	-0.0082713	0.72257	0.488293	0.998242	-6.71212
hsa-miR-518d-5p	-0.0147443	-0.0970933	-0.450001	0.666314	0.998242	-6.71235
hsa-miR-365b-5p	0.315467	0.137441	0.721553	0.488889	0.998242	-6.71288
hsa-miR-629-3p	-0.0212773	-0.0944447	-0.67352	0.519596	0.998242	-6.71374
hsa-miR-154-5p	-0.0130947	-0.096245	-0.366422	0.726623	0.998242	-6.71452
hsa-miR-548k	-0.018533	-0.090724	-0.672213	0.520385	0.998242	-6.71466
hsa-miR-1537-3p	0.0218096	-0.175395	0.602485	0.565848	0.998242	-6.71507
hsa-miR-106a-5p	0.290594	0.0677593	0.752429	0.469134	0.998242	-6.71544
hsa-miR-21-3p	0.0219894	-0.0879248	0.60127	0.566613	0.998242	-6.71585
hsa-miR-4423-5p	0.0181563	-0.114921	0.492908	0.63532	0.998242	-6.71608
hsa-miR-1471	0.0206783	-0.0840867	0.484236	0.645385	0.998242	-6.71654
hsa-miR-2053	-0.0172896	-0.0892858	-0.482829	0.646327	0.998242	-6.71729
hsa-miR-425-3p	-0.0139147	-0.0922096	-0.359153	0.731781	0.998242	-6.71749
hsa-miR-219a-1-3p	-0.0157842	-0.0684059	-0.358902	0.731959	0.998242	-6.71759
hsa-miR-4297	-0.0191681	-0.172313	-0.48972	0.637478	0.998242	-6.71778
hsa-miR-5588-3p	-0.016567	-0.11136	-0.489473	0.637645	0.998242	-6.71791
hsa-miR-4530	0.271966	0.0741299	0.830158	0.425823	0.998242	-6.71821
hsa-miR-4500	0.31483	0.0397513	0.713562	0.493584	0.998242	-6.71885
hsa-miR-708-5p	-0.0180494	-0.0906351	-0.486024	0.639982	0.998242	-6.71972
hsa-miR-361-3p	0.021975	-0.166851	0.663922	0.525408	0.998242	-6.72051
hsa-miR-7-1-3p	-0.0177219	-0.0994662	-0.59307	0.571789	0.998242	-6.72112
hsa-miR-197-3p	0.0202117	-0.106597	0.66295	0.525998	0.998242	-6.72119
hsa-miR-129-5p	-0.0157377	-0.0868359	-0.475093	0.65152	0.998242	-6.72141
hsa-miR-744-5p	-0.0122563	-0.110181	-0.348776	0.73917	0.998242	-6.72163
hsa-miR-199a-5p	0.0237153	-0.109964	0.591221	0.572959	0.998242	-6.7223
hsa-miR-200b-3p	0.0147801	-0.201484	0.346198	0.74101	0.998242	-6.72265
hsa-miR-195-5p	0.0127868	-0.0828563	0.345787	0.741304	0.998242	-6.72281
kshv-miR-K12-10a-3p	-0.0140847	-0.104273	-0.426051	0.682865	0.998242	-6.72389
hsa-miR-3591-3p	0.016511	-0.0975631	0.466943	0.657014	0.998242	-6.72568
hsa-miR-3940-3p	0.0161268	-0.0886917	0.465872	0.657738	0.998242	-6.72624
SNORD48	0.0172051	-0.12082	0.465501	0.657989	0.998242	-6.72643
Hy3	-0.0139156	-0.135292	-0.335318	0.748798	0.998242	-6.72684
hsa-miR-224-3p	-0.0173682	-0.0996638	-0.701151	0.500933	0.998242	-6.72801
hsa-miRPlus-C1110	0.0253172	-0.180788	0.416888	0.689247	0.998242	-6.72814
hsa-miR-600	-0.0169548	-0.08575	-0.65226	0.532522	0.998242	-6.72863
hsa-miR-154-5p	0.0190955	-0.0835296	0.461042	0.661007	0.998242	-6.72873
hsa-miR-106b-5p	0.0151593	-0.118806	0.414648	0.690811	0.998242	-6.72916
hsa-miR-4777-5p	0.0121252	-0.118299	0.326827	0.754899	0.998242	-6.73002
hsa-miR-26a-5p	-0.015781	-0.16046	-0.325765	0.755663	0.998242	-6.73041
hsa-miR-4323	-0.0116639	-0.101871	-0.325621	0.755767	0.998242	-6.73046
hsa-miR-3198	-0.0212622	-0.0779902	-0.578229	0.581226	0.998242	-6.7305
hsa-miR-4742-3p	0.0226601	-0.148546	0.890523	0.392245	0.998242	-6.73059
hsa-miR-4432	-0.0175943	-0.0903674	-0.648669	0.534724	0.998242	-6.7311
hsa-miR-3138	0.0174211	-0.164535	0.456234	0.664269	0.998242	-6.73118
hsa-miR-518e-5p	-0.0119545	-0.105637	-0.32287	0.757748	0.998242	-6.73147
hsv2-miR-H6-3p	0.0304113	-0.178709	0.57648	0.582344	0.998242	-6.73159
hsa-miR-372-3p	-0.0122162	-0.0921854	-0.321657	0.758623	0.998242	-6.73191
hsa-miR-205-3p	-0.0151654	-0.154305	-0.408557	0.695073	0.998242	-6.73193
ebv-miR-BHRF1-1	0.269361	0.120964	0.526794	0.609822	0.998242	-6.73216
hsa-miR-4640-3p	-0.0235215	-0.131772	-0.574277	0.583754	0.998242	-6.73296
hsa-miR-1236-3p	0.264147	0.109091	0.525334	0.6108	0.998242	-6.73297
hsa-miR-221-5p	-0.0163121	-0.173326	-0.405811	0.696999	0.998242	-6.73316
hsa-miR-4446-5p	-0.0188111	-0.0971604	-0.762697	0.465163	0.998242	-6.73319
hsa-miR-4652-3p	0.315396	0.114293	0.693989	0.505205	0.998242	-6.73323
hsa-miR-371b-3p	0.0124651	-0.0935818	0.317004	0.76198	0.998242	-6.7336
hsa-miR-139-5p	-0.0150052	-0.101063	-0.451034	0.667806	0.998242	-6.73382
hsa-miR-5586-5p	-0.0131785	-0.0813551	-0.316049	0.76267	0.998242	-6.73394
hsa-miR-3682-5p	-0.0148379	-0.126697	-0.492377	0.63424	0.998242	-6.73572
hsa-miR-4270	-0.012468	-0.130065	-0.308001	0.768493	0.998242	-6.73679
hsa-miR-125b-5p	0.012813	-0.111493	0.30755	0.76882	0.998242	-6.73694
hsa-miR-338-5p	-0.0211927	-0.0714473	-0.685491	0.512403	0.998242	-6.73701
hsa-miR-425-5p	-0.0113066	-0.0926729	-0.306404	0.769651	0.998242	-6.73734
Hy3	-0.0189722	-0.109104	-0.566087	0.589013	0.998242	-6.738
hsa-miR-183-5p	0.0105923	-0.108283	0.300286	0.774091	0.998242	-6.73945
hsa-miR-518a-5p	-0.0132733	-0.0809118	-0.300084	0.774238	0.998242	-6.73952
hsa-miR-4323	-0.0147753	-0.0991394	-0.439566	0.67564	0.998242	-6.73952
hsa-miR-4433a-5p	-0.0152823	-0.106207	-0.438423	0.676424	0.998242	-6.74008
hsa-miR-296-5p	-0.0113525	-0.107748	-0.297538	0.776089	0.998242	-6.74038
hsa-miR-1913	-0.0173001	-0.101133	-0.634207	0.54365	0.998242	-6.74093
hsa-miR-516b-5p	-0.0162163	-0.0890205	-0.558767	0.593736	0.998242	-6.74246
hsa-miR-16-5p	0.0154236	-0.173822	0.438565	0.672578	0.998242	-6.74349
hsa-let-7i-3p	0.0101036	-0.100092	0.287182	0.783632	0.998242	-6.74382
hsa-miR-30c-2-3p	-0.0135264	-0.062045	-0.286583	0.78407	0.998242	-6.74401
hsa-let-7d-5p	0.0114975	-0.177917	0.284952	0.78526	0.998242	-6.74454
hsa-miR-505-5p	0.299238	0.0367108	0.874574	0.400497	0.998242	-6.74484
hsa-miR-99b-5p	-0.316642	0.441258	-0.378395	0.716351	0.998242	-6.74504
hsa-miR-129-2-3p	-0.0117643	-0.120774	-0.283149	0.786577	0.998242	-6.74513
hsa-miR-4288	0.0224843	-0.172934	0.378032	0.716609	0.998242	-6.74519
hsa-miR-4313	0.0195382	-0.0889856	0.673706	0.519484	0.998242	-6.74546
hsa-miR-15a-3p	-0.0105538	-0.0824325	-0.280994	0.788153	0.998242	-6.74582
hsa-miR-1227-3p	-0.0158162	-0.111492	-0.426511	0.684613	0.998242	-6.74584
hsa-miR-3128	0.0192393	-0.137079	0.552454	0.597826	0.998242	-6.74626
hsa-miR-3135a	-0.0132199	-0.0891974	-0.431948	0.677184	0.998242	-6.74662
hsv1-miR-H1-3p	-0.0169063	-0.0980779	-0.551585	0.59839	0.998242	-6.74678
hsa-miR-5193	0.0251727	-0.157476	0.744265	0.475698	0.998242	-6.74759
hsa-miR-196a-3p	-0.00991632	-0.142823	-0.275194	0.792398	0.998242	-6.74765
hsa-miR-3938	-0.0164895	-0.0771583	-0.422141	0.68763	0.998242	-6.74792
hsa-miR-4768-3p	-0.010468	-0.117942	-0.273973	0.793293	0.998242	-6.74803
hsa-miR-30e-3p	-0.0130707	-0.106627	-0.428005	0.679936	0.998242	-6.74846
hsa-miR-483-5p	0.0121475	-0.189504	0.271544	0.795074	0.998242	-6.74879
hsa-let-7f-1-3p	-0.0166525	-0.0843062	-0.548117	0.600645	0.998242	-6.74885
hsa-miR-2355-3p	-0.0194069	-0.169794	-0.671388	0.518832	0.998242	-6.74939
hsa-miR-4769-3p	0.31895	0.10704	0.707126	0.495636	0.998242	-6.74968
hsa-miR-3139	0.016957	-0.105316	0.545874	0.602106	0.998242	-6.75018
hsa-miR-199a-3p	-0.0169594	-0.133602	-0.515957	0.616097	0.998242	-6.75025
hsa-miR-142-3p	-0.0146934	-0.0814541	-0.416401	0.691601	0.998242	-6.75061
hsa-miR-552-3p	-0.0100041	-0.0889059	-0.262648	0.801607	0.998242	-6.75149
hsa-miR-1182	-0.018643	-0.106779	-0.665117	0.524682	0.998242	-6.75153
hsa-miR-3120-5p	-0.0140321	-0.10064	-0.362024	0.728016	0.998242	-6.75176
hsv1-miR-H7-3p	0.201496	0.0364105	0.513082	0.61804	0.998242	-6.7518
hsa-miR-1470	-0.0105393	-0.0863019	-0.260267	0.803359	0.998242	-6.7522
hsa-miR-3926	0.00981682	-0.0906292	0.260168	0.803432	0.998242	-6.75223
hsa-miR-4723-3p	-0.0191236	-0.104313	-0.663547	0.525636	0.998242	-6.75263
hsa-miR-1246	0.295236	0.0585421	0.666601	0.521747	0.998242	-6.75275
hsa-miR-93-5p	0.0257358	-0.175032	0.787834	0.449064	0.998242	-6.7533
hsa-miR-4768-3p	0.0167143	-0.121188	0.540085	0.605885	0.998242	-6.75359
hsa-miR-4317	0.0120996	-0.196959	0.252596	0.809011	0.998242	-6.75444
hsa-miR-3679-3p	-0.0110115	-0.127023	-0.251886	0.809535	0.998242	-6.75465
hsa-miR-98-5p	-0.0101651	-0.151857	-0.251651	0.809708	0.998242	-6.75471
hsa-miR-146b-5p	-0.0161345	-0.156443	-0.538139	0.607158	0.998242	-6.75473
hsa-miR-4639-3p	-0.223524	-0.0200728	-0.785816	0.450193	0.998242	-6.75493
hsa-miR-548j-5p	-0.0147171	-0.088494	-0.406842	0.698238	0.998242	-6.75503
hsa-miR-517-5p	-0.0095421	-0.080029	-0.249432	0.811346	0.998242	-6.75535
ebv-miR-BART19-3p	-0.0132086	-0.0863323	-0.412152	0.69105	0.998242	-6.75571
hsa-miR-1185-1-3p	-0.0154837	-0.100712	-0.536306	0.60836	0.998242	-6.7558
hsa-miR-5196-3p	-0.0108389	-0.112423	-0.247819	0.812537	0.998242	-6.75581
hsa-miR-32-3p	-0.0101963	-0.163902	-0.247327	0.8129	0.998242	-6.75594
hsa-miR-532-5p	-0.00905585	-0.0985769	-0.247306	0.812916	0.998242	-6.75595
hsa-miR-222-3p	0.358012	0.0720168	0.698089	0.501031	0.998242	-6.75628
hsa-miR-1207-5p	-0.0115954	-0.105921	-0.349595	0.736924	0.998242	-6.75666
hsa-miR-1915-3p	-0.0165685	-0.105452	-0.534715	0.609403	0.998242	-6.75673
hsa-miR-4268	-0.0137113	-0.188428	-0.409601	0.692846	0.998242	-6.75685
hsa-miR-1182	-0.0188863	-0.101624	-0.731906	0.482848	0.998242	-6.75707
Hy3	-0.022883	-0.102213	-0.782284	0.452173	0.998242	-6.75778
hsv2-miR-H9-3p	-0.0140717	-0.106631	-0.399726	0.703199	0.998242	-6.75825
hsa-miR-378b	-0.0180346	-0.104382	-0.606689	0.560875	0.998242	-6.75909
hsa-miR-4453	-0.0166621	-0.0922316	-0.529108	0.613087	0.998242	-6.75997
SNORD12	-0.015879	-0.066078	-0.394708	0.706706	0.998242	-6.76049
hsa-miR-1249-3p	-0.0176883	-0.101379	-0.726311	0.486106	0.998242	-6.76132
hsa-miR-498	-0.00950744	-0.133869	-0.225516	0.829062	0.998242	-6.76183
kshv-miR-K12-9-5p	-0.0127861	-0.099447	-0.468343	0.64958	0.998242	-6.76304
bkv-miR-B1-5p	0.00779836	-0.0948439	0.218857	0.834016	0.998242	-6.76352
hsa-miR-4731-3p	-0.015192	-0.105916	-0.384741	0.713697	0.998242	-6.76486
hsv2-miR-H9-3p	-0.0160289	-0.102341	-0.51993	0.619144	0.998242	-6.76521
hsa-miR-298	-0.0133419	-0.0855161	-0.432667	0.675439	0.998242	-6.76537
kshv-miR-K12-12-3p	-0.0171004	-0.103905	-0.685373	0.508684	0.998242	-6.76544
hsa-miR-3120-5p	0.0120658	-0.114616	0.325168	0.754556	0.998242	-6.76582
hsa-miR-1226-3p	0.0141959	-0.0869893	0.323874	0.755495	0.998242	-6.76629
hsa-miR-4530	-0.0186657	-0.0868302	-0.719487	0.4901	0.998242	-6.76646
hsa-miR-3607-3p	-0.00842951	-0.070782	-0.204969	0.844373	0.998242	-6.76689
hsa-miR-4642	-0.00704005	-0.103438	-0.199179	0.8487	0.998242	-6.76823
hsa-miR-3591-5p	-0.0278275	-0.157205	-0.76855	0.459925	0.998242	-6.76875
hsa-miR-630	-0.0182536	-0.118098	-0.716311	0.491966	0.998242	-6.76884
hsa-miR-3183	0.0124657	-0.147006	0.31431	0.762445	0.998242	-6.76968
hsa-miR-593-5p	-0.00783205	-0.0821517	-0.191237	0.854646	0.998242	-6.77
hsa-miR-517-5p	0.00788302	-0.0831169	0.191089	0.854758	0.998242	-6.77003
hsa_negative_control_1	-0.015776	-0.0939267	-0.511295	0.624872	0.998242	-6.77007
hsa-miR-4679	-0.013748	-0.084053	-0.372331	0.722443	0.998242	-6.77015
hsa-miR-3156-3p	-0.0171109	-0.114157	-0.640664	0.537709	0.998242	-6.77058
Hy3	0.00667124	-0.116842	0.188082	0.857012	0.998242	-6.77069
Hy3	-0.020301	-0.118739	-0.637052	0.541887	0.998242	-6.77088
hsa-miR-892a	-0.00679285	-0.110928	-0.184631	0.859601	0.998242	-6.77142
hsa-miR-3138	0.0160649	-0.176496	0.369224	0.724639	0.998242	-6.77145
hsa-miR-328-3p	0.0236433	-0.154585	0.789271	0.448262	0.998242	-6.77231
hsa-miR-5572	-0.00712487	-0.0904162	-0.180217	0.862915	0.998242	-6.77235
hsa-miR-4640-5p	0.00634563	-0.0892454	0.178616	0.864117	0.998242	-6.77267
hsa-miR-31-5p	-0.0107674	-0.178441	-0.178174	0.864449	0.998242	-6.77276
hsa-miR-132-3p	-0.00675622	-0.0923629	-0.177769	0.864754	0.998242	-6.77285
hsa-miR-193b-5p	0.00923502	-0.0597829	0.175426	0.866515	0.998242	-6.77332
ebv-miR-BART9-5p	0.00613196	-0.090032	0.169288	0.871133	0.998242	-6.77453
SNORD118	-0.0160429	-0.144199	-0.502932	0.630446	0.998242	-6.77469
hsa-miR-4455	0.0122481	-0.146355	0.359137	0.731792	0.998242	-6.7756
Hy3	-0.00597466	-0.114103	-0.163643	0.875385	0.998242	-6.77561
hsa-miR-758-5p	-0.0120778	-0.101228	-0.358779	0.732047	0.998242	-6.77574
Hy3	-0.0155769	-0.112126	-0.50081	0.631864	0.998242	-6.77586
hsa-miR-4483	-0.0133696	-0.102092	-0.357442	0.732997	0.998242	-6.77628
hsa-miR-224-3p	0.0180275	-0.0879577	0.63209	0.543048	0.998242	-6.77633
hsa-miR-611	-0.0058741	-0.100573	-0.159141	0.878779	0.998242	-6.77645
hsa-miR-4740-5p	-0.00614567	-0.0755523	-0.15869	0.87912	0.998242	-6.77653
hsa-miR-4431	0.0120368	-0.0817915	0.354065	0.7354	0.998242	-6.77764
hsa-miR-877-3p	-0.274982	0.0244294	-0.836844	0.420488	0.998242	-6.77765
hsa-miR-4658	-0.0144214	-0.102749	-0.496336	0.63486	0.998242	-6.77829
hsa-miR-767-3p	-0.0132349	-0.0892622	-0.352018	0.736858	0.998242	-6.77846
hsa-miR-493-5p	0.00555622	-0.0938789	0.144373	0.889933	0.998242	-6.77902
hsa-miR-1225-3p	-0.0125198	-0.0887636	-0.348872	0.739101	0.998242	-6.7797
hsa-miR-4455	-0.0176149	-0.149467	-0.493576	0.636712	0.998242	-6.77979
hsa-miR-1-5p	0.00549699	-0.128183	0.139175	0.893866	0.998242	-6.77986
hiv1-miR-H1	-0.0145909	-0.0928033	-0.4931	0.637032	0.998242	-6.78004
hsa-miR-26b-5p	-0.0177984	-0.190678	-0.457563	0.656171	0.998242	-6.78028
hsa-miR-5579-3p	0.00751327	-0.175409	0.13597	0.896292	0.998242	-6.78037
hsa-miR-4764-5p	-0.0073552	-0.136293	-0.134411	0.897473	0.998242	-6.78061
hsa-miR-3162-5p	0.00531677	-0.11311	0.133365	0.898265	0.998242	-6.78077
ebv-miR-BHRF1-1	-0.00553022	-0.10336	-0.132569	0.898868	0.998242	-6.7809
hsa-miR-9-3p	0.00857466	-0.126013	0.132018	0.899286	0.998242	-6.78098
hsa-miR-5010-5p	-0.0148945	-0.093831	-0.491342	0.638213	0.998242	-6.78099
hsa-miR-4451	-0.00445701	-0.10277	-0.126546	0.903434	0.998242	-6.78179
hsa-miR-302c-5p	0.413224	0.218704	0.66166	0.523141	0.998242	-6.7821
hsa-miR-2681-3p	-0.00430664	-0.0963852	-0.121694	0.907114	0.998242	-6.78248
hsa-miR-3914	0.00511486	-0.087505	0.118195	0.909771	0.998242	-6.78297
hsa-miR-4255	-0.0101507	-0.178968	-0.273701	0.792214	0.998242	-6.783
hsa-miR-4781-5p	-0.00454404	-0.109122	-0.116622	0.910965	0.998242	-6.78318
hsa-miR-501-5p	0.00490146	-0.098529	0.115277	0.911986	0.998242	-6.78336
hsa-miRPlus-A1025	-0.00451475	-0.114126	-0.114342	0.912697	0.998242	-6.78348
hsa-miR-1228-3p	-0.00423158	-0.0889772	-0.113703	0.913183	0.998242	-6.78356
hsa-miR-92a-3p	-0.00508832	-0.171108	-0.111396	0.914935	0.998242	-6.78386
hsa-miR-3133	0.00399811	-0.153985	0.106495	0.918661	0.998242	-6.78448
hsa-miR-1228-3p	0.0130014	-0.0778311	0.336535	0.747926	0.998242	-6.78449
hsa-miR-2114-5p	-0.00478855	-0.125872	-0.103723	0.920769	0.998242	-6.78481
hsv1-miR-H3-3p	-0.00429395	-0.127273	-0.102216	0.921915	0.998242	-6.78499
hsa-miR-372-5p	0.00365535	-0.077077	0.100953	0.922877	0.998242	-6.78514
hsa-miR-589-5p	0.00409188	-0.129898	0.100855	0.922951	0.998242	-6.78515
hsa-miR-4646-3p	0.44065	0.49167	0.773049	0.457376	0.998242	-6.78536
hsa-miR-127-5p	0.303098	0.0935908	0.786144	0.448387	0.998242	-6.78559
hsa-miR-1271-3p	-0.00437517	-0.0785782	-0.0948502	0.927522	0.998242	-6.78583
hsa-miR-630	-0.0149801	-0.108524	-0.481983	0.644522	0.998242	-6.78597
hsa-miR-10b-5p	0.0203512	-0.172064	0.481878	0.644593	0.998242	-6.78603
RNU6-1_RNU6-2	0.00386101	-0.11814	0.0917403	0.92989	0.998242	-6.78616
hsa-miR-4758-3p	0.00393563	-0.118329	0.0911505	0.93034	0.998242	-6.78622
hsa-miR-200b-5p	0.00430178	-0.0749325	0.0884097	0.932428	0.998242	-6.7865
hsa-miR-3977	0.00462387	-0.0858961	0.0878647	0.932843	0.998242	-6.78656
hsa-miR-484	-0.0156618	-0.127685	-0.561855	0.589604	0.998242	-6.78709
hsa-miR-652-3p	-0.0148768	-0.0884557	-0.479551	0.646166	0.998242	-6.78726
hsa-miR-3141	0.011044	-0.0692463	0.329109	0.753257	0.998242	-6.78729
hsa-miR-514a-5p	-0.014036	-0.0908141	-0.478014	0.647206	0.998242	-6.78806
hsa-miR-1306-5p	0.00265623	-0.104938	0.0700281	0.946447	0.998242	-6.78818
hsa-miR-4456	-0.00839809	-0.107522	-0.254908	0.806121	0.998242	-6.78856
hsa-miR-4723-5p	0.00271392	-0.0635767	0.0647618	0.950467	0.998242	-6.78859
hsa-miR-4669	-0.00237556	-0.109594	-0.0637306	0.951255	0.998242	-6.78867
ebv-miR-BART18-3p	-0.0022809	-0.0929954	-0.0630195	0.951798	0.998242	-6.78872
Hy3	0.289209	0.0726323	0.864362	0.404336	0.998242	-6.78873
hsa-miR-4649-3p	-0.00228692	-0.0877186	-0.0618399	0.952699	0.998242	-6.7888
hsa-miR-3173-5p	0.00213685	-0.0814734	0.0604175	0.953785	0.998242	-6.7889
hsa-miR-4262	0.0020402	-0.09561	0.0563437	0.956897	0.998242	-6.78918
hsa-miR-4632-3p	0.0023082	-0.182742	0.055177	0.957789	0.998242	-6.78925
hsa-miR-142-5p	0.0172541	-0.0949066	0.558169	0.592002	0.998242	-6.7893
hsa-miR-30c-1-3p	-0.00201828	-0.105357	-0.0524508	0.959872	0.998242	-6.78942
hsa-miR-934	-0.00188225	-0.0853476	-0.0520303	0.960193	0.998242	-6.78945
hsa-miR-1273e	0.00180772	-0.111873	0.0501145	0.961658	0.998242	-6.78956
hsa-miR-616-5p	-0.00797796	-0.094391	-0.250842	0.80914	0.998242	-6.78971
hsa-miR-145-3p	0.00155434	-0.0967456	0.0403399	0.969131	0.998242	-6.79007
hsa-miR-5193	0.0209807	-0.138781	0.780131	0.451774	0.998242	-6.79042
hsa-miR-4255	-0.0174811	-0.179225	-0.320508	0.759451	0.998242	-6.79045
hsa-let-7f-5p	0.00077028	-0.0818467	0.0200522	0.984652	0.998242	-6.79077
hsa-miR-219a-5p	-0.000664963	-0.0985935	-0.0184125	0.985907	0.998242	-6.79081
hsa-miR-625-5p	-0.00104324	-0.14937	-0.0180168	0.98621	0.998242	-6.79082
Hy3	0.000542523	-0.117679	0.0120805	0.990753	0.998242	-6.79092
hsa-miR-127-5p	0.000304908	-0.104941	0.00850705	0.993488	0.998242	-6.79096
hsa-miR-4679	-0.000336609	-0.079022	-0.00846537	0.99352	0.998242	-6.79096
hsa-miR-3174	-0.000284267	-0.111259	-0.00784635	0.993994	0.998242	-6.79097
hsa-miR-4521	-0.0042557	0.832313	-0.00505675	0.996129	0.998242	-6.79099
hsa-miR-4646-3p	-0.000180564	-0.123904	-0.00439196	0.996638	0.998242	-6.79099
SNORD68	0.296793	0.119587	0.64865	0.531177	0.998242	-6.79102
hsa-miR-767-5p	0.00973801	-0.0818273	0.243143	0.814865	0.998242	-6.79184
hsa-miR-3653-3p	-0.0144889	-0.0907312	-0.552222	0.595882	0.998242	-6.79285
hsa-miR-4423-5p	0.00912675	-0.116643	0.237032	0.819419	0.998242	-6.79348
hsa-miR-554	-0.0107656	-0.0973335	-0.312016	0.765586	0.998242	-6.7935
hsa-miR-4433a-5p	-0.00826112	-0.103969	-0.235791	0.820344	0.998242	-6.79381
hsa-miR-3591-5p	-0.0237387	-0.166373	-0.681575	0.512662	0.998242	-6.79422
hsa-miR-1273a	0.00962189	-0.147992	0.230148	0.824557	0.998242	-6.79529
hsa-miR-29a-5p	-0.00779296	-0.0847265	-0.228117	0.826076	0.998242	-6.79581
hsa-miR-4443	-0.00735601	-0.0949812	-0.225888	0.827742	0.998242	-6.79637
hsa-miR-4779	-0.0117496	-0.0741652	-0.30022	0.774139	0.998242	-6.7976
hsa-miR-1291	-0.0173338	-0.105366	-0.771047	0.456922	0.998242	-6.79766
hsa-miR-4639-3p	0.0242143	-0.163138	0.543896	0.601337	0.998242	-6.79775
hsa-miR-129-1-3p	-0.0180889	-0.205284	-0.543601	0.601531	0.998242	-6.79792
hsa-miR-4446-5p	-0.010775	-0.102123	-0.355267	0.730573	0.998242	-6.79831
hsa-miR-4765	-0.0174734	-0.0876829	-0.541435	0.602954	0.998242	-6.79919
sv40-miR-S1-5p	-0.00982002	-0.0891867	-0.293796	0.778811	0.998242	-6.79977
hsa-miR-585-3p	0.00704384	-0.0939684	0.209963	0.839676	0.998242	-6.80027
hsa-miR-4753-3p	-0.0173117	-0.0959122	-0.535747	0.606702	0.998242	-6.80248
hsa-miR-361-3p	-0.0157222	-0.162115	-0.283004	0.786683	0.998242	-6.80331
hsa-miR-4798-3p	-0.0173355	-0.0865334	-0.80622	0.437199	0.998242	-6.80334
hsa-miR-4446-5p	-0.00742097	-0.0843062	-0.196164	0.850055	0.998242	-6.80341
Hy3	-0.00960359	-0.147306	-0.195623	0.850462	0.998242	-6.80353
hsa-miR-4748	0.317101	0.695735	0.446719	0.668571	0.998242	-6.80395
hsa-miR-1260b	0.0112214	-0.111642	0.280286	0.788671	0.998242	-6.80418
hsa-miR-4441	-0.0095457	-0.175457	-0.280177	0.78875	0.998242	-6.80422
ebv-miR-BART14-5p	0.00714361	-0.0703922	0.191694	0.853424	0.998242	-6.80439
hsv1-miR-H6-3p	-0.0186849	-0.0981578	-0.532363	0.608938	0.998242	-6.80443
hsa-miR-4274	-0.345813	0.339968	-0.588393	0.570737	0.998242	-6.80453
hsa-miR-634	0.00981682	-0.142053	0.278742	0.7898	0.998242	-6.80468
hsa-miR-5000-5p	-0.0161192	-0.123339	-0.721824	0.486937	0.998242	-6.80477
hsa-miR-550b-2-5p	-0.012405	-0.162824	-0.278317	0.790112	0.998242	-6.80481
hsa-miR-2355-5p	0.233667	0.0507665	0.657596	0.524319	0.998242	-6.80527
Hy3	0.00650983	-0.0914161	0.187248	0.856778	0.998242	-6.80534
hsa-miR-183-3p	-0.302246	0.723177	-0.443777	0.670597	0.998242	-6.80539
hsa-miR-3173-5p	0.00655802	-0.0887607	0.185114	0.858389	0.998242	-6.80578
hsa-miR-7-2-3p	-0.0132824	-0.13947	-0.272524	0.794355	0.998242	-6.80663
hsa-miR-1306-5p	0.0139924	-0.102264	0.439507	0.673542	0.998242	-6.80747
hsa-miR-491-5p	-0.0230061	-0.131484	-0.661885	0.524628	0.998242	-6.80811
hsa-miR-7-2-3p	-0.00988536	-0.129615	-0.267319	0.798174	0.998242	-6.80823
hsa-miR-4781-5p	-0.00912641	-0.0986885	-0.267246	0.798228	0.998242	-6.80825
hsa-miR-1284	0.019321	-0.113048	0.661539	0.524839	0.998242	-6.80835
hsa-miR-3162-5p	-0.433178	0.547195	-0.757297	0.464784	0.998242	-6.80847
hsa-miR-4649-3p	-0.009143	-0.0943074	-0.264207	0.80046	0.998242	-6.80917
hsa-miR-4667-5p	0.0141503	-0.131467	0.435569	0.676264	0.998242	-6.80936
hsa-miR-1255b-2-3p	0.00557324	-0.109659	0.166157	0.87273	0.998242	-6.80953
hsa-miR-670-5p	0.00904057	-0.0811727	0.259233	0.80412	0.998242	-6.81066
hsv2-miR-H20	-0.0150374	-0.0972581	-0.575036	0.581074	0.998242	-6.81095
hsa-miR-4661-3p	-0.00878469	-0.0960908	-0.257497	0.805398	0.998242	-6.81117
hsa-miR-5590-3p	-0.013206	-0.0930962	-0.431623	0.678997	0.998242	-6.81125
hsa-miR-885-5p	0.263872	0.0968317	0.648231	0.530134	0.998242	-6.81164
hsa-miR-4778-3p	-0.00911061	-0.125309	-0.255079	0.80718	0.998242	-6.81188
hsa-miR-3194-3p	-0.313497	0.328446	-0.576284	0.578547	0.998242	-6.81202
Hy3	-0.0151397	-0.116953	-0.572626	0.582628	0.998242	-6.81243
hsa-miR-514b-5p	-0.0149285	-0.0937604	-0.574284	0.579843	0.998242	-6.81324
hsa-miR-4701-5p	0.00896347	-0.0685425	0.249432	0.811346	0.998242	-6.8135
hsa-miR-4666a-3p	-0.00671406	-0.157023	-0.142141	0.890973	0.998242	-6.81369
hsv1-miR-H5-3p	0.00831337	-0.091329	0.245892	0.813961	0.998242	-6.8145
hsa-miR-3139	-0.00524617	-0.0997776	-0.136073	0.895594	0.998242	-6.81464
Hy3	-0.00853694	-0.0995977	-0.244979	0.814636	0.998242	-6.81476
hsa-miR-127-5p	-0.00464903	-0.10027	-0.1312	0.899308	0.998242	-6.81538
RNU6-1	-0.0130749	-0.104165	-0.421881	0.685765	0.998242	-6.81583
hsa-miR-4716-3p	-0.289447	0.481673	-0.421827	0.685803	0.998242	-6.81586
hsa-miR-320e	0.0196107	-0.152803	0.650612	0.531553	0.998242	-6.81589
hsa-miR-766-3p	-0.00795822	-0.101347	-0.240904	0.81765	0.998242	-6.81589
hsa-miR-3610	-0.00485152	-0.0761981	-0.125003	0.904035	0.998242	-6.81627
hsa-miR-4297	0.0235914	-0.138469	0.610303	0.555276	0.998242	-6.81635
hsa-miRPlus-B1114	-0.0141025	-0.115322	-0.420626	0.68664	0.998242	-6.81642
hsv2-miR-H3	-0.00858429	-0.0948786	-0.233916	0.822827	0.998242	-6.81779
hsa-miR-30c-1-3p	0.00784578	-0.0976008	0.233761	0.822942	0.998242	-6.81783
hsa-miR-618	-0.00803294	-0.0961978	-0.22937	0.8262	0.998242	-6.81899
hsa-miR-10b-3p	-0.0127292	-0.0895051	-0.414387	0.690994	0.998242	-6.81929
hsa-miR-3622a-5p	0.0129029	-0.112881	0.41411	0.691188	0.998242	-6.81942
hsa-miRPlus-B1114	0.00329907	-0.111586	0.0980082	0.924673	0.998242	-6.81967
hsa-miR-1321	-0.0155478	-0.107691	-0.644846	0.535116	0.998242	-6.81982
hsa-miR-4325	0.0075171	-0.128523	0.229979	0.823879	0.998242	-6.81988
hsa-miR-548k	0.0076636	-0.0852183	0.225886	0.828787	0.998242	-6.8199
hsa-miR-433-5p	-0.0033262	-0.0836285	-0.0922757	0.929064	0.998242	-6.82028
hsa-miR-4641	0.0028641	-0.0999292	0.0876485	0.932611	0.998242	-6.82075
hsa-miR-1182	-0.0156351	-0.116401	-0.411137	0.693267	0.998242	-6.82078
ebv-miR-BART2-3p	-0.0033417	-0.11268	-0.0838252	0.935542	0.998242	-6.82112
hsa-miR-502-3p	-0.00271209	-0.0987213	-0.0829375	0.936223	0.998242	-6.82121
hsa-miR-4667-3p	0.00374202	-0.135631	0.0801374	0.938371	0.998242	-6.82146
hsa-miR-4798-3p	-0.0131374	-0.0843086	-0.500361	0.630292	0.998242	-6.82225
Hy3	-0.0157804	-0.125854	-0.403995	0.698273	0.998242	-6.82399
hsa-miR-1255a	-0.0018172	-0.16737	-0.0434383	0.966565	0.998242	-6.82402
hsa-miR-4531	0.00138646	-0.0959315	0.0430703	0.966848	0.998242	-6.82404
hsa-miR-182-3p	-0.00146103	-0.0845205	-0.0425684	0.967234	0.998242	-6.82407
hsa-miR-934	-0.00718977	-0.0871357	-0.207791	0.842265	0.998242	-6.82439
hsa-miR-1266-5p	0.000978947	-0.113427	0.0287264	0.977885	0.998242	-6.82462
hsa-miR-1247-5p	-0.000318952	-0.105617	-0.00888867	0.993156	0.998242	-6.82504
hsa-miR-4499	-0.000250505	-0.0955934	-0.00731186	0.99437	0.998242	-6.82506
hsa-miR-486-3p	-0.0141043	-0.0880667	-0.554349	0.592845	0.998242	-6.82521
ebv-miR-BART16	0.0210119	-0.101562	0.694004	0.503482	0.998242	-6.82525
hsa-miR-877-5p	0.00733644	-0.109118	0.207357	0.840911	0.998242	-6.82535
hsa-miR-3938	-0.00846827	-0.0872238	-0.206914	0.841247	0.998242	-6.82546
hsa-miR-4804-3p	-0.0131397	-0.0970921	-0.493587	0.634861	0.998242	-6.82589
hsa-miR-4700-3p	-0.00651687	-0.109607	-0.203952	0.843484	0.998242	-6.82613
hsa-miR-626	-0.00634955	-0.105389	-0.203798	0.8436	0.998242	-6.82616
hsa-miR-4421	0.0197577	-0.186432	0.492687	0.635469	0.998242	-6.82637
hsa-miR-4769-3p	-0.0141366	-0.10682	-0.398592	0.702072	0.998242	-6.82639
hsa-miR-129-5p	-0.0136992	-0.0865776	-0.549465	0.596054	0.998242	-6.82808
hsa-miR-4680-3p	-0.0144727	-0.0981541	-0.489406	0.63769	0.998242	-6.82812
hsa-let-7c-3p	0.00624212	-0.119152	0.187813	0.857214	0.998242	-6.82892
hsa-miR-3686	-0.00693039	-0.11558	-0.181404	0.862023	0.998242	-6.83028
hsa-miR-630	-0.0116638	-0.109916	-0.388541	0.709162	0.998242	-6.83077
hsa-miR-4709-3p	0.00630344	-0.115392	0.177529	0.864934	0.998242	-6.83107
hsa-miR-514b-3p	-0.0143818	-0.0854884	-0.386779	0.710408	0.998242	-6.83153
hsa-miR-3180	-0.0127602	-0.0691504	-0.383515	0.712719	0.998242	-6.83292
hsa-miR-4308	0.00547794	-0.122752	0.170801	0.868621	0.998242	-6.83301
Hy3	0.0162096	-0.107338	0.623176	0.548633	0.998242	-6.83432
hsa-miR-34c-5p	-0.133114	0.625591	-0.158071	0.879586	0.998242	-6.83482
hsa-miR-4423-3p	-0.0140211	-0.0842727	-0.476287	0.646606	0.998242	-6.83498
hsa-miRPlus-A1073	-0.445757	0.612751	-0.722404	0.485121	0.998242	-6.83511
hsa-miR-10b-5p	-0.013558	-0.188144	-0.537233	0.604132	0.998242	-6.83517
hsa-miR-744-5p	0.00719753	-0.104367	0.155681	0.88139	0.998242	-6.83525
hsa-miR-3124-3p	0.130936	0.451608	0.155132	0.881804	0.998242	-6.83535
hsa-miR-3189-5p	0.00511166	-0.0896649	0.153828	0.881555	0.998242	-6.83606
hsa-miR-941	-0.0117206	-0.0846921	-0.375558	0.718367	0.998242	-6.83627
ebv-miR-BART2-3p	0.0053331	-0.103252	0.13856	0.894331	0.998242	-6.83815
hsa-miR-4703-3p	-0.00519417	-0.138282	-0.137302	0.895284	0.998242	-6.83835
hsa-miR-550b-2-5p	-0.00499488	-0.168459	-0.135371	0.896746	0.998242	-6.83865
hsa-miR-4784	-0.00571679	-0.136537	-0.137765	0.89383	0.998242	-6.83866
hsa-miR-483-3p	-0.134701	-0.257282	-0.717566	0.487984	0.998242	-6.83872
hcmv-miR-UL112-3p	-0.00428855	-0.099305	-0.128527	0.901932	0.998242	-6.83969
hsa-miR-550b-3p	-0.00483312	-0.0783374	-0.128023	0.902314	0.998242	-6.83977
hsa-miR-5694	0.00684947	-0.194652	0.127636	0.902607	0.998242	-6.83982
hsa-miR-190b	0.00454813	-0.0882427	0.125624	0.904133	0.998242	-6.84012
hsa-miR-126-3p	0.0157645	-0.173803	0.524881	0.613896	0.998242	-6.84059
hsa-miR-1290	-0.00467721	-0.0780006	-0.120047	0.908365	0.998242	-6.8409
hsa-miR-520e	-0.0138463	-0.0762038	-0.362519	0.727662	0.998242	-6.84161
kshv-miR-K12-5-5p	-0.0108885	-0.100586	-0.362234	0.727866	0.998242	-6.84172
hsa-miR-3199	-0.00397663	-0.103275	-0.115087	0.911213	0.998242	-6.84185
hsa-miR-4731-3p	0.00430952	-0.107842	0.114588	0.911595	0.998242	-6.84191
hsa-miR-3913-5p	-0.00372963	-0.0929636	-0.108224	0.917346	0.998242	-6.84246
hsa-miR-5681b	-0.0849946	0.541784	-0.107035	0.91825	0.998242	-6.84261
hsa-miR-4722-3p	-0.0158739	-0.0712376	-0.459713	0.657957	0.998242	-6.84339
hsa-miR-4639-3p	-0.00377894	-0.180019	-0.0970706	0.925831	0.998242	-6.84378
hsa-miR-15a-3p	-0.0126208	-0.0900366	-0.458716	0.658643	0.998242	-6.84389
hsa-miR-494-5p	0.013592	-0.139326	0.458694	0.658658	0.998242	-6.8439
hsa-miR-593-3p	0.0154384	-0.119963	0.518849	0.617908	0.998242	-6.84399
hsa-miR-1299	0.0593576	0.501592	0.0806484	0.938344	0.998242	-6.84546
hsa-miR-3184-3p	-0.0179216	-0.167558	-0.352363	0.734936	0.998242	-6.84564
hsa-miR-4657	0.00229769	-0.110675	0.0773961	0.940209	0.998242	-6.84588
hsa-miR-323b-5p	-0.002721	-0.178249	-0.0742219	0.943246	0.998242	-6.84603
hsa-miR-4433a-3p	0.00242244	-0.0973359	0.0728796	0.944271	0.998242	-6.84615
hsa-miR-1287-5p	0.388515	0.532866	0.739929	0.473571	0.998242	-6.84633
hsa-miR-4475	0.00258994	-0.0757094	0.0702068	0.94631	0.998242	-6.84637
hsa-miR-4728-5p	-0.23445	0.442384	-0.350455	0.736306	0.998242	-6.84639
hsa-miR-4310	0.00232841	-0.0955065	0.0686321	0.947512	0.998242	-6.84649
hsa-miR-26a-5p	0.0031932	-0.174781	0.0626582	0.952074	0.998242	-6.84694
hsa-miR-147b	0.0420743	0.53283	0.0588385	0.954991	0.998242	-6.84721
hsa-miR-767-3p	-0.0022611	-0.0878778	-0.0578286	0.955763	0.998242	-6.84728
hsa-miR-3171	-0.0132081	-0.123682	-0.348159	0.737955	0.998242	-6.84728
hsa-miR-4699-3p	-0.0022947	-0.12307	-0.0570238	0.956378	0.998242	-6.84733
hsa-miR-3667-5p	-0.00260801	-0.0953152	-0.0548046	0.958073	0.998242	-6.84748
hsa-miR-642b-5p	-0.0809111	-0.427788	-0.347636	0.738332	0.998242	-6.84748
hsa-miR-4476	-0.0019822	-0.0819504	-0.053977	0.958706	0.998242	-6.84753
hsa-miR-4419a	0.00171404	-0.172221	0.0459102	0.964872	0.998242	-6.84799
hsa-miR-1234-3p	0.02772	0.52382	0.0390566	0.970112	0.998242	-6.84833
hsa-miR-339-5p	0.0184207	-0.0895884	0.763037	0.459064	0.998242	-6.84842
hsa-miR-616-5p	-0.0219496	0.553251	-0.029414	0.977488	0.998242	-6.84871
hsa-miR-431-5p	-0.00227768	-0.215013	-0.026837	0.97946	0.998242	-6.84879
hsa-miR-517-5p	0.000912233	-0.084704	0.0265146	0.979707	0.998242	-6.8488
hsa-miR-505-3p	0.0119189	-0.0865082	0.344165	0.740829	0.998242	-6.84882
hsa-miR-4742-3p	0.00114608	-0.159188	0.0250358	0.980838	0.998242	-6.84885
hsa-miR-4652-3p	-0.0200949	0.582857	-0.0249178	0.980929	0.998242	-6.84885
hsa-miR-325	0.000781946	-0.0869623	0.0223399	0.982901	0.998242	-6.84892
hsa-miR-511-5p	-0.0123935	0.548001	-0.0155188	0.988121	0.998242	-6.84907
hsa-miR-4453	-0.000609491	-0.0865194	-0.0150881	0.988451	0.998242	-6.84908
hsa-miR-4534	-0.000348593	-0.105679	-0.0103625	0.992068	0.998242	-6.84915
hsa-miR-4531	0.000306572	-0.0913457	0.00907912	0.99305	0.998242	-6.84916
hsa-miR-4753-3p	0.000272847	-0.0997848	0.00747316	0.99428	0.998242	-6.84918
hsa-miR-4308	0.0100647	-0.119143	0.337512	0.745626	0.998242	-6.85134
hsa-miR-1299	-0.00578985	-0.148021	-0.165488	0.872218	0.998242	-6.85217
hsa-miR-342-3p	0.0118455	-0.104929	0.441002	0.670886	0.998242	-6.85256
hsa-miR-1273c	-0.0105415	-0.0837283	-0.333136	0.748786	0.998242	-6.85298
hsa-miR-4274	0.00491216	-0.110861	0.155314	0.880002	0.998242	-6.85395
hsa-miR-584-5p	0.0167322	-0.151369	0.502554	0.627344	0.998242	-6.85445
hsa-miR-320b	-0.183695	0.30307	-0.32756	0.752823	0.998242	-6.85503
hsa-miR-335-5p	-0.00515044	-0.0938461	-0.142657	0.889703	0.998242	-6.85602
hsa-miR-3162-5p	-0.00541692	-0.12491	-0.141382	0.890682	0.998242	-6.85622
hsa-miR-4306	-0.0169973	-0.167436	-0.586638	0.571865	0.998242	-6.85774
hsa-miR-206	-0.00931462	-0.0951324	-0.317598	0.760053	0.998242	-6.85861
hsa-miR-1260a	-0.0135346	-0.0867946	-0.583547	0.573855	0.998242	-6.85966
hsa-miR-3138	0.0146523	-0.188847	0.312655	0.763651	0.998242	-6.86035
hsa-miR-4693-3p	0.00373036	-0.137909	0.101239	0.92158	0.998242	-6.86156
hsa-miR-4429	-0.0138288	-0.187704	-0.535567	0.603963	0.998242	-6.86158
SNORD118	-0.0150107	-0.135256	-0.486017	0.639987	0.998242	-6.86183
hsa-miR-30c-1-3p	-0.013739	-0.102638	-0.57977	0.576293	0.998242	-6.86199
hsa-miR-26b-5p	-0.0117713	-0.185608	-0.307035	0.767749	0.998242	-6.8623
hsa-miR-4723-3p	-0.00945161	-0.107332	-0.306741	0.767963	0.998242	-6.8624
Hy3	-0.00985167	-0.111355	-0.302305	0.771204	0.998242	-6.86391
hsa-miR-151a-5p	-0.212555	0.458091	-0.301356	0.771898	0.998242	-6.86423
hsa-miR-378g	0.213843	0.612014	0.300403	0.772595	0.998242	-6.86455
hsa-miR-4748	-0.00978555	-0.120079	-0.297599	0.774647	0.998242	-6.86548
hsa-miR-20b-5p	0.00922445	-0.0855791	0.296671	0.775326	0.998242	-6.86579
hsa-miRPlus-A1073	0.257165	0.0509934	0.713398	0.489242	0.998242	-6.8662
hsa-miR-4484	-0.317106	0.746777	-0.479867	0.642769	0.998242	-6.86641
hsa-miR-199a-5p	-0.0126152	-0.103582	-0.409285	0.693069	0.998242	-6.86726
hsa-miR-626	-0.0126206	-0.10493	-0.472313	0.649318	0.998242	-6.86895
hsa-miR-129-5p	0.00922916	-0.0835724	0.283225	0.785197	0.998242	-6.87015
hsa-miR-3150a-5p	0.0170552	-0.198481	0.469293	0.651384	0.998242	-6.87049
hsa-miR-1908-5p	-0.00935746	-0.115775	-0.279294	0.78809	0.998242	-6.87139
hsa-miR-4750-5p	-0.0110266	-0.098052	-0.399078	0.700276	0.998242	-6.87176
hsa-miR-5186	-0.00869978	-0.0848649	-0.274247	0.791812	0.998242	-6.87295
hsa-miR-5009-5p	-0.187686	0.486377	-0.273058	0.792688	0.998242	-6.87332
hsa-miR-1827	-0.00942137	-0.17374	-0.270887	0.794291	0.998242	-6.87398
hsa-miR-129-5p	-0.0120407	-0.0798097	-0.392805	0.704722	0.998242	-6.87448
hsa-miR-1285-5p	-0.0139514	-0.0872541	-0.652744	0.528641	0.998242	-6.87448
hsa-miR-1276	0.0171447	-0.0822616	0.558684	0.590004	0.998242	-6.87477
hsa-miR-548t-5p	-0.0102528	-0.0916044	-0.391778	0.705451	0.998242	-6.87492
hsa-miR-936	0.0170269	-0.194702	0.460262	0.65758	0.998242	-6.87505
hsa-miR-4654	-0.0109139	-0.0931064	-0.390981	0.706017	0.998242	-6.87526
Hy3	-0.0122578	-0.13044	-0.388681	0.707652	0.998242	-6.87624
hsa-miR-5000-5p	-0.00898561	-0.120386	-0.261198	0.801458	0.998242	-6.87686
hsa-miR-127-3p	0.0119405	-0.201058	0.258834	0.803209	0.998242	-6.87755
hsa-miR-1276	0.0088758	-0.070081	0.256195	0.805166	0.998242	-6.87832
hsa-let-7i-3p	0.00837249	-0.0987459	0.252764	0.807712	0.998242	-6.87929
Hy3	-0.0090471	-0.0730526	-0.252203	0.808129	0.998242	-6.87945
hsa-miR-1306-5p	0.00962981	-0.0995422	0.252121	0.808189	0.998242	-6.87948
hsa-miR-3189-3p	-0.0144934	-0.089483	-0.614676	0.552496	0.998242	-6.8796
hsa-miR-19b-3p	-0.155773	0.429985	-0.250444	0.809435	0.998242	-6.87995
hsa-miR-342-3p	0.00784793	-0.115183	0.250201	0.809616	0.998242	-6.88002
hsa-miR-200b-3p	0.00132526	-0.18201	0.0379481	0.970476	0.998242	-6.88035
hsa-miR-335-3p	0.0143089	-0.13755	0.501049	0.627181	0.998242	-6.88059
kshv-miR-K12-10b	-0.0103232	-0.101575	-0.375634	0.716953	0.998242	-6.8817
hsa-miR-30e-5p	-0.00755336	-0.136807	-0.236491	0.819823	0.998242	-6.88376
hsa-let-7d-3p	-0.00706461	-0.0998751	-0.235175	0.820804	0.998242	-6.88411
hsa-miR-4687-5p	0.30842	0.775698	0.365342	0.724326	0.998242	-6.88588
5S_rRNA	-0.00742972	-0.0822926	-0.223979	0.82917	0.998242	-6.887
hsa-miR-4289	0.00717392	-0.0761136	0.21901	0.83289	0.998242	-6.88823
hsa-miR-133b	-0.00722577	-0.127699	-0.215501	0.835521	0.998242	-6.88909
ebv-miR-BART2-5p	-0.00677715	-0.0900391	-0.214144	0.836539	0.998242	-6.88942
hsa-miR-2114-5p	0.0104423	-0.11684	0.354738	0.731955	0.998242	-6.89007
hsa-miR-2682-5p	-0.0107702	-0.117448	-0.351353	0.734397	0.998242	-6.89138
hsa-miR-3924	0.00781791	-0.145492	0.201948	0.845701	0.998242	-6.89227
hsa-miR-3192-5p	-0.00684309	-0.0829764	-0.197294	0.849204	0.998242	-6.89332
hsa-miR-3675-3p	-0.00590478	-0.103791	-0.194048	0.851649	0.998242	-6.89403
hsa-miR-659-3p	-0.00599252	-0.166705	-0.193955	0.851719	0.998242	-6.89405
hsa-miR-432-5p	-0.011814	-0.0742247	-0.418717	0.686438	0.998242	-6.89493
hsa-miR-877-3p	-0.18123	-0.0453645	-0.916809	0.372855	0.998242	-6.89501
hsa-miR-1275	0.0163179	-0.172661	0.418412	0.686652	0.998242	-6.89507
hsa-miR-16-5p	0.0108381	-0.178279	0.340927	0.741939	0.998242	-6.89535
hsv1-miR-H5-3p	-0.00600522	-0.10299	-0.185152	0.85836	0.998242	-6.89593
ebv-miR-BHRF1-1	-0.0114415	-0.0918523	-0.41631	0.688127	0.998242	-6.89603
hsa-miR-302e	-0.00595763	-0.104798	-0.183486	0.859618	0.998242	-6.89628
hsa-miR-4654	-0.0054597	-0.0955649	-0.182433	0.860413	0.998242	-6.8965
hsa-miR-4667-3p	-0.0131124	-0.127982	-0.634889	0.538482	0.998242	-6.89687
hsa-miR-4530	-0.00595496	-0.0895098	-0.178132	0.863665	0.998242	-6.89737
hsa-miR-143-3p	-0.215469	0.223694	-0.415302	0.687647	0.998242	-6.89755
hsa-miR-4787-5p	0.0153289	-0.148938	0.330105	0.749799	0.998242	-6.89934
hsa-miR-659-3p	-0.00565679	-0.166171	-0.167756	0.871519	0.998242	-6.89939
ebv-miR-BART7-5p	-0.00489843	-0.0939638	-0.161463	0.87629	0.998242	-6.90056
hsa-miR-890	0.105354	0.480658	0.157164	0.879552	0.998242	-6.90133
hsa-miR-4273	-0.0945765	0.412833	-0.157109	0.879594	0.998242	-6.90134
ebv-miR-BART19-3p	-0.00528544	-0.0880063	-0.153765	0.882134	0.998242	-6.90193
hsa-miR-433-5p	0.00521374	-0.0853824	0.153649	0.882222	0.998242	-6.90195
Hy3	-0.00523492	-0.115262	-0.151469	0.883879	0.998242	-6.90232
hsa-miR-3714	-0.00444057	-0.106768	-0.149076	0.885697	0.998242	-6.90273
hsa-miR-151a-5p	-0.0174717	-0.149459	-0.549096	0.592247	0.998242	-6.90334
hsa-miR-3620-3p	-0.00536528	-0.0617371	-0.140969	0.891865	0.998242	-6.90405
hsa-miR-4532	-0.00487148	-0.154986	-0.138059	0.894081	0.998242	-6.90451
hsa-miR-1260a	-0.0105471	-0.0825479	-0.398103	0.699833	0.998242	-6.90512
hsa-miR-339-5p	0.00486076	-0.0898188	0.132375	0.898412	0.998242	-6.90538
hsa-miR-664a-3p	-0.0147655	-0.120313	-0.620587	0.547513	0.998242	-6.90626
ebv-miR-BHRF1-1	-0.0106301	-0.103681	-0.395418	0.701743	0.998242	-6.90627
bkv-miR-B1-3p	0.0127534	-0.172031	0.502937	0.627085	0.998242	-6.9064
hsa-miR-4474-5p	-0.00388325	-0.0936851	-0.125028	0.904016	0.998242	-6.90645
Hy3	-0.0115875	-0.104222	-0.39458	0.70234	0.998242	-6.90663
hsa-miR-3141	-0.0911763	0.548213	-0.122926	0.905621	0.998242	-6.90674
hsa-miR-1297	0.00408262	-0.151979	0.120024	0.907836	0.998242	-6.90714
hsa-miR-3148	0.00442046	-0.0986374	0.114369	0.912157	0.998242	-6.90789
hsa-miR-3646	-0.00455591	-0.0976173	-0.108561	0.916597	0.998242	-6.90862
hsa-miR-212-3p	0.00408429	-0.149839	0.101333	0.922128	0.998242	-6.90948
hsa-miR-4313	-0.00873949	-0.0980673	-0.300602	0.771381	0.998242	-6.90958
hsa-miR-3150b-5p	0.00293346	-0.098767	0.0999512	0.923185	0.998242	-6.90964
hsa-miR-200c-5p	0.00344831	-0.0900142	0.0967151	0.925663	0.998242	-6.90999
ebv-miR-BHRF1-3	-0.00272982	-0.094597	-0.0940023	0.927741	0.998242	-6.91029
hsa-miR-2116-5p	-0.0117387	-0.1626	-0.298246	0.773114	0.998242	-6.91036
hsa-miR-30e-5p	0.00851128	-0.147523	0.297985	0.773307	0.998242	-6.91045
hsa-miR-891a-5p	0.00276163	-0.107336	0.0924101	0.928961	0.998242	-6.91046
hsa-miR-4440	0.00271522	-0.0998561	0.0919479	0.929315	0.998242	-6.9105
hsa-miR-4292	0.00288284	-0.114829	0.0908282	0.930173	0.998242	-6.91062
hsa-miR-4648	0.00863725	-0.102306	0.297437	0.77371	0.998242	-6.91063
hsa-miR-623	-0.00339588	-0.0713082	-0.0904337	0.930476	0.998242	-6.91066
hsv2-miR-H24	-0.195078	0.580251	-0.294075	0.776186	0.998242	-6.91172
hsa-let-7e-5p	0.0151501	-0.20093	0.438254	0.670518	0.998242	-6.91207
hsa-miR-5701	0.00231828	-0.0914771	0.0729909	0.943855	0.998242	-6.91227
hsa-miR-5684	0.00209297	-0.0799037	0.0718082	0.944763	0.998242	-6.91237
hsa-miR-7-1-3p	-0.00230329	-0.0816356	-0.0701749	0.946017	0.998242	-6.9125
Hy3	-0.00212587	-0.122812	-0.0674033	0.948145	0.998242	-6.91271
hsa-miR-342-3p	0.0020391	-0.111411	0.0664755	0.948858	0.998242	-6.91278
hsa-miR-520g-3p	-0.00283418	-0.065601	-0.0641041	0.950679	0.998242	-6.91296
hsa-miR-132-5p	-0.0172488	-0.15826	-0.560755	0.587308	0.998242	-6.91305
hsa-miR-5581-3p	-0.0017077	-0.0976836	-0.0573809	0.955845	0.998242	-6.91342
sv40-miR-S1-5p	-0.0015209	-0.0922919	-0.050771	0.960926	0.998242	-6.91383
hsa-miR-3150a-3p	0.00136949	-0.0907469	0.0449509	0.965402	0.998242	-6.91414
hsa-miR-24-3p	0.00149419	-0.129234	0.0406548	0.968706	0.998242	-6.91435
hsa-miR-4258	-0.00147408	-0.155458	-0.0401591	0.969088	0.998242	-6.91437
hsa-miR-370-5p	0.00121289	-0.112336	0.0392591	0.96978	0.998242	-6.91441
hsa-miR-514a-5p	0.00113317	-0.0762373	0.0314884	0.975759	0.998242	-6.91472
hsa-miR-4677-3p	-0.00150844	-0.169207	-0.0284879	0.978068	0.998242	-6.91483
hsa-miR-593-3p	-0.000830053	-0.114042	-0.0277013	0.978674	0.998242	-6.91485
hsa-miR-548as-3p	0.000917706	-0.0886992	0.0271281	0.979115	0.998242	-6.91487
hsa-miR-5089-5p	-0.00101755	-0.174575	-0.0221131	0.982975	0.998242	-6.91501
hsa-miR-133a-3p	-0.0128939	-0.105399	-0.557394	0.589516	0.998242	-6.91504
hsa-miR-10a-3p	0.000425193	-0.103736	0.0136993	0.989452	0.998242	-6.91518
hsa-miR-4258	0.000507271	-0.151571	0.0122862	0.99054	0.998242	-6.9152
hsa-miR-5704	-0.000178435	-0.166953	-0.00376822	0.997099	0.998242	-6.91528
hsa-miR-4711-3p	0.00163619	-0.659168	0.00151175	0.998836	0.998836	-6.91528
hsa-miR-196a-3p	-0.0106843	-0.160433	-0.367769	0.722585	0.998242	-6.91686
hsa-miR-4781-5p	-0.00898315	-0.106926	-0.362586	0.725283	0.998242	-6.91977
hsa-miR-22-5p	0.0100995	-0.100508	0.355234	0.731598	0.998242	-6.92183
hsa-miR-3591-5p	-0.016436	-0.141911	-0.470587	0.649131	0.998242	-6.92331
hsa-miR-365a-3p	0.00911917	-0.107985	0.352081	0.73288	0.998242	-6.92384
hsa-miR-4693-3p	-0.0105327	-0.148109	-0.253265	0.80645	0.998242	-6.92406
hsa-miR-99b-3p	-0.00747963	-0.0998742	-0.249679	0.809127	0.998242	-6.92506
hsa-miR-548a-5p	-0.0108692	-0.124846	-0.346309	0.738042	0.998242	-6.92527
hsa-miR-584-5p	-0.00814126	-0.15435	-0.239622	0.816648	0.998242	-6.92778
hsa-miR-1537-3p	-0.015803	-0.181915	-0.461408	0.655454	0.998242	-6.92792
hsa-miR-25-3p	0.0129847	-0.173375	0.33867	0.743575	0.998242	-6.92815
hsa-miR-4635	-0.00643637	-0.0977283	-0.231284	0.822899	0.998242	-6.92995
hsa-miR-15a-3p	-0.0062497	-0.0926288	-0.226312	0.826634	0.998242	-6.93121
hsa-miR-4684-5p	0.006335	-0.0844946	0.225915	0.826932	0.998242	-6.93131
hsa-miR-20b-5p	-0.0055392	-0.0954775	-0.211459	0.837816	0.998242	-6.93482
hsa-miR-3199	-0.00578777	-0.106889	-0.208949	0.83971	0.998242	-6.9354
hsa-miR-1249-3p	-0.00785068	-0.102772	-0.320351	0.756015	0.998242	-6.93545
hsa-miR-3149	0.0140146	-0.13023	0.44443	0.667226	0.998242	-6.93621
hsa-miR-5588-3p	-0.0118076	-0.115582	-0.444112	0.667447	0.998242	-6.93636
hsa-miR-4653-3p	-0.00939087	-0.192438	-0.195072	0.850199	0.998242	-6.93851
hsa-miR-146a-5p	0.130147	0.586107	0.188316	0.855318	0.998242	-6.93995
hsa-miR-3150a-3p	-0.00498969	-0.0923672	-0.188061	0.855511	0.998242	-6.94
hsa-miR-4652-3p	0.00507431	-0.0983343	0.18375	0.858781	0.998242	-6.94089
hsa-miR-132-5p	0.00994267	-0.140546	0.371374	0.718106	0.998242	-6.94113
hsa-miR-5010-3p	0.0139095	-0.139419	0.616269	0.550257	0.998242	-6.94324
hsa-miR-4680-3p	-0.00498939	-0.0974805	-0.169037	0.869963	0.998242	-6.94377
hsa-miR-331-5p	-0.00774625	-0.0942024	-0.293227	0.776811	0.998242	-6.94396
hsa-miR-3133	0.0122965	-0.152217	0.425018	0.680804	0.998242	-6.94532
hsa-miR-4768-5p	-0.00977535	-0.0906909	-0.284261	0.783429	0.998242	-6.94682
hsa-miR-5196-3p	0.00535799	-0.128189	0.150074	0.884421	0.998242	-6.94714
hsa-miR-885-5p	-0.00643942	-0.0948672	-0.145357	0.888025	0.998242	-6.94791
hsa-miR-4312	-0.00937371	-0.120284	-0.352885	0.731499	0.998242	-6.94834
hsa-miR-4310	0.00429216	-0.0844197	0.142448	0.890248	0.998242	-6.94838
hsa-miR-4687-5p	-0.00412631	-0.103318	-0.131808	0.898391	0.998242	-6.95
hsa-miR-3130-5p	-0.0103	-0.106953	-0.412803	0.689412	0.998242	-6.95086
hsa-miR-3171	-0.00825719	-0.11879	-0.268543	0.795076	0.998242	-6.95162
hsa-miR-4286	-0.0055785	-0.162793	-0.117032	0.909719	0.998242	-6.95205
ebv-miR-BART7-5p	-0.00310512	-0.0976772	-0.111945	0.913624	0.998242	-6.9527
hsa-miR-3133	-0.00442581	-0.156763	-0.104119	0.919637	0.998242	-6.95364
hsa-miR-338-5p	-0.00326143	-0.0773663	-0.104016	0.919717	0.998242	-6.95365
Hy3	-0.00305446	-0.11938	-0.102771	0.920674	0.998242	-6.95379
hsa-miR-3182	-0.00294891	-0.0943688	-0.0964427	0.925541	0.998242	-6.95449
hsa-miR-302a-3p	-0.00241094	-0.0929296	-0.0895171	0.930871	0.998242	-6.95521
hsa-miR-10a-5p	-0.00318557	-0.172877	-0.087663	0.932299	0.998242	-6.95539
hsa-miR-148b-3p	0.00212812	-0.157474	0.0645259	0.950135	0.998242	-6.95736
hsa-miR-151a-5p	0.00260804	-0.131677	0.0611174	0.952765	0.998242	-6.95759
hsa-miR-576-3p	-0.00199661	-0.0719459	-0.0606659	0.953113	0.998242	-6.95763
hsa-miR-516b-5p	-0.00182742	-0.0839672	-0.053486	0.958656	0.998242	-6.95808
hsa-miR-548ao-3p	-0.00172942	-0.107421	-0.0513957	0.96027	0.998242	-6.9582
hsa-miR-4429	-0.00125959	-0.164143	-0.0482549	0.962696	0.998242	-6.95838
Hy3	0.00130199	-0.119002	0.0413296	0.968046	0.998242	-6.95872
hsa-miR-4796-5p	0.0110247	-0.119704	0.394601	0.702325	0.998242	-6.95882
hsa-miR-5089-5p	0.00171931	-0.163892	0.0365785	0.971717	0.998242	-6.95893
hsa-miR-942-5p	0.000683956	-0.132392	0.0230423	0.982181	0.998242	-6.95938
hsa-miR-146a-5p	0.013755	0.51428	0.0145974	0.988711	0.998242	-6.95956
hsa-miR-378f	-7.28761e-05	-0.128469	-0.00255554	0.998024	0.998577	-6.95967
hsa-miR-4436b-5p	-0.0953898	-0.368524	-0.514419	0.618135	0.998242	-6.95973
hsa-miR-4700-3p	-0.00662746	-0.115283	-0.235856	0.81947	0.998242	-6.96075
hsa-miR-296-5p	-0.00881705	-0.100614	-0.386823	0.707874	0.998242	-6.96211
hsa-miR-4324	0.00775583	-0.100997	0.231146	0.82237	0.998242	-6.96232
hsa-miR-3148	0.00729588	-0.112782	0.222938	0.829171	0.998242	-6.96403
hsa-miR-4654	-0.00564294	-0.105442	-0.220453	0.830438	0.998242	-6.96497
hsa-miR-4658	-0.00600695	-0.100938	-0.210709	0.838382	0.998242	-6.96697
hsa-miR-3169	0.00553908	-0.0973293	0.204148	0.843335	0.998242	-6.96848
hsa-miR-450a-2-3p	-0.0136423	-0.0872755	-0.492772	0.632813	0.998242	-6.97134
hsa-miRPlus-G1246-3p	-0.00675509	-0.110676	-0.282485	0.783332	0.998242	-6.9725
hsa-miR-4666a-3p	-0.00810434	-0.192358	-0.179776	0.861311	0.998242	-6.9739
hsa-miR-18a-3p	-0.0050783	-0.0789689	-0.175329	0.865177	0.998242	-6.97456
hsa-miR-4436b-3p	-0.229845	0.227262	-0.505322	0.623303	0.998242	-6.97458
hsa-miR-3169	-0.00455428	-0.110468	-0.173191	0.866334	0.998242	-6.97517
hsa-miR-1913	-0.00976174	-0.104194	-0.437674	0.670924	0.998242	-6.97851
hsa-miR-382-5p	0.0764781	0.326097	0.1404	0.891814	0.998242	-6.98069
ebv-miR-BHRF1-3	-0.00351974	-0.100082	-0.139428	0.892558	0.998242	-6.98084
hsa-miR-5089-5p	0.0142039	-0.172944	0.473931	0.645727	0.998242	-6.98106
hsa-miR-1306-5p	0.00372091	-0.110251	0.132139	0.898138	0.998242	-6.98194
hsa-miR-4312	-0.00769141	-0.132798	-0.312285	0.760664	0.998242	-6.98228
hsa-miR-4520-5p	0.0103156	-0.0816059	0.335258	0.745112	0.998242	-6.98235
SNORD2	-0.0180161	-0.163533	-0.427594	0.678008	0.998242	-6.98318
hsa-miR-4667-5p	-0.00413334	-0.144668	-0.123639	0.904318	0.998242	-6.98326
hsa-miR-299-5p	-0.00283145	-0.107503	-0.0993863	0.923277	0.998242	-6.98616
hsa-miR-4797-5p	-0.00949632	-0.0668599	-0.323558	0.753664	0.998242	-6.98654
hsa-miR-4419a	0.00260875	-0.16623	0.0842997	0.934889	0.998242	-6.98771
hsa-miR-21-5p	0.00862525	-0.168337	0.317101	0.758399	0.998242	-6.9888
hsa-miR-5704	0.00270894	-0.189037	0.0649375	0.949643	0.998242	-6.98935
hsa-miR-642b-5p	-0.0101103	-0.305253	-0.0641127	0.950282	0.998242	-6.98941
hsa-miR-3915	0.00167301	-0.097774	0.0517117	0.960026	0.998242	-6.99018
hsa-miR-3619-3p	0.00128263	-0.107461	0.0509859	0.96045	0.998242	-6.99024
hsa-miR-584-5p	-0.00137457	-0.144167	-0.0496494	0.961619	0.998242	-6.9903
hsa-miR-3653-3p	-0.0012088	-0.0866722	-0.0495676	0.96155	0.998242	-6.99032
hsa-miR-16-2-3p	0.00140063	-0.134406	0.0418932	0.967498	0.998242	-6.9907
hsa-miR-4778-3p	0.00108881	-0.121699	0.0381039	0.970538	0.998242	-6.99086
hsa-miR-4700-5p	-0.000840642	-0.0789344	-0.0296063	0.977106	0.998242	-6.99118
hsa-miR-4687-3p	0.0127383	0.49926	0.0194258	0.984925	0.998242	-6.99146
hsa-miR-3180-5p	-0.0101003	0.547147	-0.0152535	0.988163	0.998242	-6.99154
hsa-miR-324-3p	-0.0003183	-0.0817917	-0.0118477	0.990806	0.998242	-6.99159
hsa-miR-4540	-0.00644865	0.30385	-0.0111622	0.991367	0.998242	-6.9916
Hy3	0.0001476	-0.118338	0.00521351	0.995968	0.998242	-6.99165
hsv2-miR-H20	-0.000124769	-0.0884609	-0.00415107	0.99679	0.998242	-6.99166
hsa-miR-1291	-0.00760082	-0.102909	-0.30576	0.766741	0.998242	-6.99265
ebv-miR-BART19-5p	-0.00485089	-0.101424	-0.200564	0.84506	0.998242	-6.99396
hsa-miR-320c	0.00944226	-0.180089	0.199679	0.845734	0.998242	-6.99416
hsa-miR-3622b-5p	-0.00768644	-0.0861554	-0.293764	0.7756	0.998242	-6.99658
hsa-miR-378b	0.210297	0.309646	0.397336	0.699468	0.998242	-6.99659
hsa-miR-595	0.00857906	-0.0749757	0.28488	0.782182	0.998242	-6.99939
hsa-miR-331-5p	-0.0946928	0.472355	-0.165421	0.871909	0.998242	-7.00096
hsa-miR-744-5p	-0.00477062	-0.113797	-0.148002	0.885283	0.998242	-7.00393
hsa-miR-4646-3p	0.273321	0.432545	0.510514	0.61978	0.998242	-7.00601
hsv1-miR-H4-5p	-0.00252994	-0.112299	-0.102627	0.920288	0.998242	-7.01012
Hy3	-0.00201107	-0.117862	-0.0672675	0.947695	0.998242	-7.0134
hsa-let-7f-5p	-0.00524755	-0.108345	-0.195221	0.848779	0.998242	-7.01424
hsa-miR-378b	-0.158452	0.250213	-0.342008	0.739423	0.998242	-7.01862
hsa-miR-1237-3p	-0.00773765	-0.0928174	-0.34174	0.739619	0.998242	-7.01872
Hy3	-0.00565682	-0.100889	-0.209592	0.838653	0.998242	-7.01977
hsa-miR-3161	-0.0977963	0.477788	-0.15368	0.880645	0.998242	-7.02206
hsa-miR-376b-5p	-0.10388	0.325462	-0.196729	0.848411	0.998242	-7.02264
hsa-miR-323b-5p	0.0060116	-0.152919	0.191335	0.85251	0.998242	-7.02379
hsa-miR-99a-5p	0.00457938	-0.09598	0.188467	0.854691	0.998242	-7.02439
hsa-miR-532-5p	0.00571466	-0.0855724	0.182267	0.859413	0.998242	-7.02565
hsa-miR-1913	-0.00456124	-0.106781	-0.2128	0.835055	0.998242	-7.0258
hsa-miR-4669	-0.0075687	-0.102582	-0.364568	0.723025	0.998242	-7.03028
hsa-miR-4667-5p	0.00465315	-0.143212	0.156815	0.878852	0.998242	-7.03039
hsa-miR-5197-5p	0.00393125	-0.0823695	0.152046	0.882504	0.998242	-7.0312
hsa-miR-302a-3p	-0.00322313	-0.0973739	-0.124917	0.903334	0.998242	-7.03534
hsa-miR-5698	-0.00809367	-0.106152	-0.375405	0.714497	0.998242	-7.03548
hsa-miR-652-5p	-0.00305648	-0.0913047	-0.116581	0.909752	0.998242	-7.03645
hsa-miR-301a-5p	-0.00253384	-0.0883457	-0.108013	0.916355	0.998242	-7.03751
hsa-miR-483-3p	0.180487	0.179179	0.340719	0.740365	0.998242	-7.03936
hsa-miR-618	-0.00232473	-0.0786681	-0.0904162	0.929937	0.998242	-7.03943
hsv1-miR-H8-5p	-0.0471529	0.368256	-0.0843617	0.934616	0.998242	-7.04001
hsa-miR-664a-3p	-0.00205118	-0.112273	-0.0827878	0.935832	0.998242	-7.04016
hsa-miR-4524b-5p	0.00197669	-0.0791429	0.0742921	0.942403	0.998242	-7.04089
hsa-miR-4419a	-0.00257237	-0.188615	-0.0729968	0.943405	0.998242	-7.041
hsa-miR-550a-5p	0.00279077	-0.151967	0.0690866	0.946431	0.998242	-7.0413
hsa-miR-4666b	0.0019179	-0.0716266	0.0589834	0.954254	0.998242	-7.04202
hsa-miR-4286	-0.00181121	-0.163173	-0.0456046	0.964621	0.998242	-7.04279
hsa-miR-4431	-0.000908252	-0.0758817	-0.0356534	0.972337	0.998242	-7.04323
hsa-miR-208a-3p	-0.000691111	-0.102604	-0.0266735	0.979302	0.998242	-7.04354
bkv-miR-B1-3p	-0.00422349	0.250358	-0.00784392	0.993913	0.998242	-7.0439
hsa-miR-3180-5p	-0.00856524	-0.100361	-0.343061	0.738019	0.998242	-7.04793
hsa-miR-218-5p	-0.00823452	-0.163294	-0.327234	0.749633	0.998242	-7.05362
hsa-miR-1236-3p	-0.00518511	-0.114052	-0.22018	0.830161	0.998242	-7.05573
hsa-miR-642a-3p	-0.00513231	-0.0927242	-0.22008	0.830236	0.998242	-7.05575
hsa-miR-382-5p	-0.255014	0.336489	-0.565138	0.581602	0.998242	-7.06086
hsa-miR-4708-5p	-0.00428474	-0.131931	-0.169005	0.869162	0.998242	-7.06656
hsa-miR-4440	0.00591777	-0.0870504	0.251774	0.806315	0.998242	-7.06789
hsa-miR-874-5p	-0.132894	0.202318	-0.281173	0.783796	0.998242	-7.06868
ebv-miR-BART7-5p	-0.00442147	-0.0776596	-0.150304	0.883513	0.998242	-7.06981
hsa-miR-4646-3p	0.00944042	-0.111898	0.365435	0.721716	0.998242	-7.07368
hsa-miR-4508	0.00750926	-0.0784045	0.223609	0.827564	0.998242	-7.07516
hsa-miR-16-5p	0.00299731	-0.180795	0.0900765	0.930005	0.998242	-7.07771
hsa-miR-483-5p	0.0109054	-0.172798	0.534029	0.602334	0.998242	-7.07876
hsa-miR-2113	0.00128059	-0.121546	0.043093	0.966476	0.998242	-7.08113
hsa-miR-133b	0.00489002	-0.123375	0.169259	0.868967	0.998242	-7.08678
hsa-miR-2467-3p	-0.0544091	0.297483	-0.110956	0.913847	0.998242	-7.09569
hsa-miR-4800-3p	0.00134544	-0.139317	0.049886	0.961196	0.998242	-7.10105
hsa-miR-3685	-0.000280075	-0.123055	-0.009507	0.992602	0.998242	-7.10236
hsa-miR-143-3p	0.176337	0.16935	0.395233	0.699607	0.998242	-7.10942
hsa-miR-147a	-0.100335	0.259004	-0.224344	0.826602	0.998242	-7.11842
hsa-miR-711	0.00539428	-0.167132	0.161206	0.874854	0.998242	-7.13157
hsa-miR-32-3p	-0.00130457	-0.168485	-0.0562181	0.956176	0.998242	-7.14393
hsv1-miR-H7-3p	-0.000220029	-0.115201	-0.0101664	0.992043	0.998242	-7.15317
hsa-miRPlus-A1083	-0.00379863	-0.0899254	-0.19781	0.846505	0.998242	-7.15797
hsa-miRPlus-G1246-3p	-0.00201703	-0.104713	-0.110022	0.914211	0.998242	-7.1725
hsa-miR-4708-3p	-0.00259314	-0.115936	-0.0907395	0.929197	0.998242	-7.17458
hsv1-miR-H7-3p	-0.000186541	-0.119202	-0.009897	0.992234	0.998242	-7.18179
hsa-miR-4795-3p	0.0036461	-0.164138	0.100894	0.921301	0.998242	-7.18754
hsa-miR-4274	-0.160035	0.504072	-0.307248	0.763177	0.998242	-7.20928
hsa-miR-208a-3p	-0.00311476	-0.11429	-0.171868	0.866188	0.998242	-7.21407
hsa-miR-4478		0.573263
hsa-miR-4706		-0.138643
hsa-miR-1207-5p		-0.106446
hsa-miR-20b-5p		0.211448
hsa-miR-4714-5p		-0.163487
hsa-miR-3154		-0.171938
Hy3		-0.134405
Hy3		-0.135913
hsa-miR-130b-5p		-0.126298
hsa-miR-1321		-0.0967988
hsa-miR-4632-3p		0.137696
hsa-miR-365a-3p		-0.0986255
hsa-miR-1204		0.615271
hsa-miR-936		-0.163656
hsa-miR-4701-5p		-0.0968669
hsa-miR-4453		-0.0960823
hsa-miR-4648		-0.0997328
hsa-miR-130b-5p		-0.0996665
hsa-miR-4436b-3p		-0.117429
