# Supplementary material for: Integrative multi-omics analysis reveals inflammation-related molecular networks in acute mountain sickness
Source: Front Immunol. 2026 May 22;17:1745433. doi: 10.3389/fimmu.2026.1745433 (PMC13237639; doi:10.3389/fimmu.2026.1745433)
Supplement: Supplementary Table 2 — Enriched pathways identified by GSEA in AMS. [file Table2.xlsx]

## Sheet: Table_02_GSEA_result
ID	Description	setSize	enrichmentScore	NES	pvalue	p.adjust	qvalue	rank	leading_edge	core_enrichment
Ribosome	Ribosome	Ribosome	126	0.546401	2.12218	6.36264e-09	2.16966e-06	1.30602e-06	2780	tags=39%, list=19%, signal=32%	RPS29/RPL39/RPL9/RPL31/RPS21/RPL27A/RPS27A/RPS3/RPL34/RPS6/RPS7/RPL15/RPL35/RPL19/RPL5/RPS16/RPS19/RPL24/RSL24D1/RPS18/RPS3A/RPL6/RPS8/RPL32/RPL14/RPS26/RPS24/RPS20/RPL23/RPS13/RPS15A/RPS27L/RPL35A/MRPL27/RPL28/MRPS21/RPL22/RPLP2/RPL3/RPSA2/RPL7/RPL27/MRPL13/MRPL35/MRPL15/MRPS10/MRPL30/RPSA/RPS27
Parathyroid hormone synthesis, secretion and action	Parathyroid hormone synthesis, secretion and action	Parathyroid hormone synthesis, secretion and action	82	-0.569036	-2.20543	1.04059e-07	1.7742e-05	1.06797e-05	2992	tags=45%, list=21%, signal=36%	OXSR1/MAFB/PLCB2/WNK2/PRKCB/MEF2D/ADCY5/MMP25/NHERF1/GNAS/LRP5/NACA/ATF6B/MAPK1/ARHGEF1/CREB3/ARAF/NR4A2/SLC12A3/JUND/ADCY9/PDE4A/RXRA/MAPK3/ARRB2/PLD2/PLCB3/RHOA/PRKACA/GNA12/HBEGF/RXRB/MMP17/MMP14/ARRB1/ARHGEF11/CDKN1A
Osteoclast differentiation	Osteoclast differentiation	Osteoclast differentiation	119	-0.488722	-2.00517	4.61522e-07	5.24596e-05	3.15778e-05	3731	tags=47%, list=26%, signal=35%	ATP2A1/CYBA/ITPR2/PPP3R1/LILRB1/TNFRSF1A/JUNB/PLCG2/JUN/OSCAR/FOSB/IKBKB/CSF1/BTK/NFKB2/LILRA4/GAB2/MAP3K14/CSF1R/ITGB3/LILRA1/LILRA2/FCGR3B/TAB2/LILRB2/MAPK14/ATP2A2/SOCS3/SPI1/MAP2K7/NCF2/MAPK1/FOSL1/STAT2/SQSTM1/TGFB1/TYK2/IFNG/PIK3CD/JUND/RELB/MAPK3/TNF/JAK1/LILRB5/AKT2/LILRA5/SYK/SIRPB1/FHL2/RELA/FOSL2/LCP2/LILRB4/GRB2/AKT1
Glycolysis / Gluconeogenesis	Glycolysis / Gluconeogenesis	Glycolysis / Gluconeogenesis	44	-0.646868	-2.18055	2.37342e-06	0.000117469	7.07099e-05	1980	tags=41%, list=14%, signal=35%	PCK2/PFKM/ENO1/G6PC3/LDHB/PKM/PFKL/GPI/ALDOA/ACSS1/PGM1/HK3/AKR1A1/ACSS2/ALDH3B1/FBP1/ALDH2/PFKP
Hepatitis C	Hepatitis C	Hepatitis C	121	-0.479069	-1.9709	2.11899e-06	0.000117469	7.07099e-05	1934	tags=27%, list=13%, signal=24%	IRF3/MAP2K2/BAX/LDLR/SOCS3/CLDN15/MAPK1/STAT2/TYK2/ARAF/IFNG/PIK3CD/E2F2/EGF/RXRA/TICAM1/MAPK3/OAS1/CLDN5/TNF/JAK1/AKT2/MX2/OAS3/IRF7/RELA/OAS2/MX1/E2F1/GRB2/AKT1/PSME3/CDKN1A
Chemokine signaling pathway	Chemokine signaling pathway	Chemokine signaling pathway	141	-0.446195	-1.85053	1.39071e-06	0.000117469	7.07099e-05	3323	tags=40%, list=23%, signal=31%	CXCR1/STAT3/CCL4L2/PLCG2/GNG8/IKBKB/PLCB2/PIK3R6/GRK5/RAC3/PRKCB/GNG11/GRK2/CXCR4/PTK2B/VAV1/ADCY5/RAC2/GRK3/PF4/GNG5/PREX1/DOCK2/GRK6/XCR1/GNGT2/HCK/PRKCD/GNB1/MAPK1/STAT2/PIK3CD/PAK1/FGR/WAS/ADCY9/SRC/MAPK3/ARRB2/GNB2/AKT2/PXN/PLCB3/PIK3R5/CCR10/RHOA/PRKACA/RELA/SHC1/ELMO1/GRB2/AKT1/ARRB1/GSK3A/CXCL5/CXCL16
Tuberculosis	Tuberculosis	Tuberculosis	141	-0.440606	-1.82735	2.41139e-06	0.000117469	7.07099e-05	2645	tags=35%, list=18%, signal=29%	CREBBP/NOD2/IL10RA/IL23A/ARHGEF12/ATP6V0D1/TLR4/FCER1G/HLA-DMB/ITGAX/FCGR3B/RAB5C/TLR2/RFXANK/MAPK14/ATP6V0B/KSR1/BAX/CEBPB/CALM1/NFYC/LAMP1/MAPK1/CALM3/RAB5B/TGFB1/IFNG/LSP1/ATP6AP1/SRC/ITGB2/MAPK3/ATP6V0C/TNF/CD14/JAK1/MRC2/AKT2/RAB7A/ATP6V1H/RHOA/SYK/TCIRG1/RELA/MYD88/PLK3/IRAK1/ITGAM/AKT1/HLA-DQB2
Alcoholism	Alcoholism	Alcoholism	105	-0.4961	-1.99637	3.36642e-06	0.00012755	7.6778e-05	2535	tags=40%, list=18%, signal=33%	HDAC7/GRIN3B/H2AC17/ADORA2B/ADCY5/H3C4/GNG5/GRIN3A/GNAS/H2AC25/H2BC9/GNGT2/CALM1/H2BC17/GNB1/HDAC3/ATF6B/MAPK1/CALM3/CREB3/ARAF/HDAC10/HDAC5/CAMKK1/MAPK3/GNB2/HDAC6/GNAO1/SLC29A1/H2BC15/PRKACA/CAMKK2/H2AC6/H2AC8/MACROH2A1/SHC1/H2BC11/GRB2/H2BC8/H2AC11/H2BC21/H3C10
Neutrophil extracellular trap formation	Neutrophil extracellular trap formation	Neutrophil extracellular trap formation	131	-0.468715	-1.9382	3.17493e-06	0.00012755	7.6778e-05	2951	tags=42%, list=20%, signal=34%	PLCB2/CLCN5/AQP9/HDAC1/PRKCB/ITGAL/ACTG1/HDAC7/CYBB/C5/H2AC17/TLR4/RAC2/ITGB3/FCGR3B/H3C4/TLR2/PPIF/H2AC25/MAPK14/MAP2K2/H2BC9/H2BC17/C5AR1/HDAC3/FPR3/NCF2/MAPK1/CLCN4/PADI4/HDAC10/HDAC5/PIK3CD/ITGA2B/SELP/SRC/ITGB2/MAPK3/HDAC6/AKT2/PLCB3/H2BC15/SYK/H2AC6/H2AC8/MACROH2A1/RELA/H2BC11/ITGAM/ATG7/AKT1/H2BC8/H2AC11/H2BC21/H3C10
Relaxin signaling pathway	Relaxin signaling pathway	Relaxin signaling pathway	86	-0.526691	-2.06748	4.69886e-06	0.000160231	9.64503e-05	2263	tags=36%, list=16%, signal=31%	ADCY5/INSL3/GNG5/GNAS/MAPK14/MAP2K2/GNGT2/GNB1/MAP2K7/ATF6B/MAPK1/CREB3/TGFB1/PIK3CD/COL4A3/ADCY9/SRC/MAPK3/ARRB2/GNB2/AKT2/GNAO1/PLCB3/PRKACA/RELA/SHC1/ACTA2/GRB2/AKT1/ARRB1/GNA15
Lysosome	Lysosome	Lysosome	124	-0.450798	-1.85907	1.38589e-05	0.000429626	0.000258611	3176	tags=40%, list=22%, signal=31%	AP3B1/GUSB/ACP2/NAGPA/CLTA/LAPTM4B/SMPD1/AP3D1/HEXA/LITAF/ATP6V0D1/CTSW/MAN2B1/PPT1/ATP6V0B/LAPTM5/NEU1/LAMP1/AP1M1/SCARB2/CTNS/ARSB/GALNS/ARSA/DNASE2/CLTCL1/GAA/IGF2R/ATP6AP1/HYAL3/SLC11A1/AP1S1/CLN3/AP1B1/ATP6V0C/CTSH/TPP1/FUCA2/PLA2G15/GLB1/ATP6V1H/PPT2/CTSA/NAGA/PSAP/TCIRG1/GM2A/GNS/MCOLN1
Endocrine resistance	Endocrine resistance	Endocrine resistance	78	-0.507176	-1.95304	1.65696e-05	0.000470853	0.000283427	1933	tags=29%, list=13%, signal=26%	GNAS/NOTCH4/MAPK14/MAP2K2/BAX/GPER1/MAPK1/CARM1/ARAF/PIK3CD/E2F2/NOTCH2/ADCY9/SRC/MAPK3/AKT2/PRKACA/HBEGF/SHC1/E2F1/GRB2/AKT1/CDKN1A
Cytoskeleton in muscle cells	Cytoskeleton in muscle cells	Cytoskeleton in muscle cells	141	-0.420787	-1.74515	1.89568e-05	0.000497251	0.000299318	2324	tags=34%, list=16%, signal=29%	TNNI2/ITGA10/EMD/ITGB5/INF2/ITGB3/ITGA3/SPTBN5/ENO1/TPM4/LMNB2/ZYX/THBS1/TNNT3/ATP1B2/DAG1/SDC4/COL4A3/ITGA2B/MYH9/ITGB7/ITGB4/SPTAN1/TLN2/PDLIM2/AMPD2/FMNL1/MYBPC3/VIM/THBS3/ITGA5/VCL/TLN1/VCAN/ATP1A1/PDLIM1/FHL2/DES/LMNA/PLEC/DAAM2/SDC3/TNNT1/COL9A3/LMOD1/DIAPH1/CSRP1/JUP
Human papillomavirus infection	Human papillomavirus infection	Human papillomavirus infection	247	-0.364018	-1.63206	2.22018e-05	0.000540772	0.000325515	2802	tags=32%, list=19%, signal=26%	CHAD/HDAC1/ATP6V1B2/WNT7A/TRADD/FZD2/CREBBP/UBR4/COL9A2/RPS6KB2/AXIN1/ATP6V0D1/ITGA10/ITGB5/APC2/ITGB3/NHERF1/SCRIB/CHD4/ATP6V0E1/LAMB2/ITGA3/CCND3/IRF3/GNAS/NOTCH4/ATP6V0B/MAP2K2/BAX/TSC2/LAMC1/PKM/MAPK1/STAT2/TNXB/CREB3/THBS1/HLA-B/TYK2/ATP6V1E1/PIK3CD/PPP2R5D/COL4A3/ITGA2B/EGF/ITGB7/NOTCH2/RFNG/ATP6AP1/ITGB4/CCNE1/TICAM1/MAPK3/PPP2R5B/ATP6V0C/TNF/JAK1/AKT2/EIF4EBP1/THBS3/PXN/ITGA5/MX2/WNT5B/AT…
Complement and coagulation cascades	Complement and coagulation cascades	Complement and coagulation cascades	48	-0.593163	-2.0596	2.58479e-05	0.000573521	0.000345228	3228	tags=46%, list=22%, signal=36%	CFD/CR1/A2M/SERPINA1/C1QA/C5/C2/CLU/ITGAX/F12/C1QC/C5AR1/SERPINF2/C1R/C1QB/VSIG4/ITGB2/C3AR1/F2RL3/F13A1/ITGAM/F5
Pathways in cancer	Pathways in cancer	Pathways in cancer	380	-0.321735	-1.51732	2.69101e-05	0.000573521	0.000345228	3275	tags=33%, list=23%, signal=26%	STAT3/RASGRP3/PLCG2/ESR2/JUN/LPAR2/PDGFRB/GNG8/JAG2/MGST1/RBX1/LAMC3/DVL3/IKBKB/PLCB2/GADD45G/SKP1/RAC3/BCL2L11/RALBP1/ELOB/IL2RG/HDAC1/HMOX1/WNT7A/PRKCB/NFKB2/MLH1/GNG11/FZD2/CEBPA/GADD45A/CREBBP/ABL1/CXCR4/RPS6KB2/IL23A/CSF1R/AXIN1/ARHGEF12/MGST2/ADCY5/EPOR/HSP90AB1/RAC2/RASGRP4/APC2/BBC3/GNG5/LAMB2/ITGA3/NFE2L2/PML/CCND3/GNAS/MAX/NOTCH4/LRP5/MAP2K2/BAX/EGLN1/GNGT2/CALM1/AR/GSTP1/SPI1/CTNNA1/IL…
Human T-cell leukemia virus 1 infection	Human T-cell leukemia virus 1 infection	Human T-cell leukemia virus 1 infection	193	-0.389706	-1.70834	2.99522e-05	0.000600806	0.000361652	1834	tags=27%, list=13%, signal=24%	ADCY5/HLA-DMB/CALR/EGR2/CCND3/KAT5/CHEK2/MAP2K2/BAX/ANAPC2/ESPL1/TCF3/SPI1/ATF6B/MAPK1/FOSL1/CREB3/HLA-B/TGFB1/TSPO/PIK3CD/CRTC2/ANAPC13/VAC14/E2F2/RELB/IL15RA/ADCY9/CCNE1/TLN2/IL2RA/ITGB2/MAPK3/BCL2L1/TNF/PTTG2/JAK1/CDC20/ELK1/AKT2/LTA/CRTC3/TLN1/SRF/PRKACA/RELA/CD4/PTTG1/E2F1/AKT1/HLA-DQB2/CDKN1A
Hepatitis B	Hepatitis B	Hepatitis B	136	-0.411401	-1.70566	7.61984e-05	0.00144354	0.000868929	2033	tags=26%, list=14%, signal=23%	EGR2/TLR2/IRF3/TAB2/MAPK14/MAP2K2/BAX/MAP2K7/ATF6B/MAPK1/STAT2/CREB3/TGFB1/TYK2/ARAF/PIK3CD/E2F2/MAP2K3/ATP6AP1/SRC/CCNE1/TICAM1/STAT6/MAPK3/TNF/JAK1/ELK1/AKT2/IRF7/RELA/MYD88/IRAK1/E2F1/GRB2/AKT1/CDKN1A
Human cytomegalovirus infection	Human cytomegalovirus infection	Human cytomegalovirus infection	177	-0.384846	-1.65034	8.24362e-05	0.00147951	0.000890585	2968	tags=32%, list=21%, signal=25%	IKBKB/PLCB2/TAPBP/RAC3/PRKCB/TRADD/GNG11/IL10RA/CXCR4/RPS6KB2/ARHGEF12/STING1/PTK2B/ADCY5/RAC2/ITGB3/CALR/GNG5/IRF3/GNAS/MAPK14/MAP2K2/BAX/GNGT2/CALM1/GNB1/TSC2/ATF6B/MAPK1/CALM3/ARHGEF1/CREB3/HLA-B/PIK3CD/E2F2/ADCY9/SRC/MAPK3/TNF/GNB2/JAK1/ELK1/AKT2/EIF4EBP1/PXN/GNAO1/PLCB3/RHOA/PRKACA/GNA12/RELA/E2F1/GRB2/AKT1/ARHGEF11/CDKN1A
Endocytosis	Endocytosis	Endocytosis	227	-0.34981	-1.55452	0.000106022	0.00180767	0.00108812	3323	tags=34%, list=23%, signal=27%	CXCR1/STAMBP/WASHC2C/RAB35/ARPC4/CHMP4B/VPS28/CAPZB/AGAP2/CLTA/GRK5/WIPF1/AP2B1/CYTH4/IL2RG/AGAP3/SNX3/GRK2/HSPA6/CXCR4/EPN1/RAB11A/CYTH1/GRK3/AP2A1/RAB5C/PML/GRK6/AP2A2/WASHC5/LDLR/EHD1/AP2M1/RAB31/RAB11FIP1/AP2S1/SNX1/GBF1/RAB11FIP5/WASHC2A/VPS4A/RAB5B/EPS15L1/HGS/HLA-B/ARF1/IQSEC1/VPS37B/ARPC5/SH3KBP1/CLTCL1/ARAP1/IQSEC3/DNM2/PSD4/IGF2R/RAB11B/EHD2/SRC/SH3GL1/IL2RA/ARRB2/EHD3/CYTH2/PLD2/SPG21/…
Yersinia infection	Yersinia infection	Yersinia infection	119	-0.424384	-1.7412	0.000121372	0.00190337	0.00114573	3304	tags=39%, list=23%, signal=30%	ACTB/LIMK1/JUN/ARPC4/NLRP3/WASF2/IKBKB/WIPF1/RAC3/BAIAP2/ACTG1/ARHGEF12/PTK2B/TLR4/VAV1/RAC2/RHOG/IRF3/TAB2/MAPK14/MAP2K2/RPS6KA1/MAP2K7/MAPK1/ARHGEF1/ARHGEF7/PIK3CD/ARPC5/WAS/MAP2K3/SRC/TICAM1/MAPK3/TNF/AKT2/PXN/ITGA5/RHOA/MEFV/RELA/CD4/ELMO1/MYD88/LCP2/IRAK1/AKT1
Rap1 signaling pathway	Rap1 signaling pathway	Rap1 signaling pathway	148	-0.402233	-1.7015	0.000122798	0.00190337	0.00114573	3326	tags=38%, list=23%, signal=29%	DOCK4/ACTB/RASGRP3/LPAR2/PDGFRB/RRAS/PLCB2/RAC3/CSF1/PRKCB/ITGAL/ACTG1/CSF1R/ADORA2B/VAV1/ADCY5/RAC2/ITGB3/RAP1GAP/PRKD2/GNAS/MRAS/MAPK14/SIPA1/MAP2K2/CALM1/RAPGEF5/MAPK1/APBB1IP/CALM3/THBS1/PIK3CD/MAP2K3/ITGA2B/EGF/CDH1/ADCY9/SRC/TLN2/ITGB2/MAPK3/CTNND1/RASSF5/AKT2/RAPGEF1/GNAO1/PLCB3/TLN1/RHOA/F2RL3/VASP/LCP2/ITGAM/ARAP3/SIPA1L1/AKT1
Amoebiasis	Amoebiasis	Amoebiasis	66	-0.500115	-1.8633	0.000136384	0.00202204	0.00121716	2031	tags=39%, list=14%, signal=34%	LAMB2/RAB5C/TLR2/GNAS/ACTN1/LAMC1/CD1A/ARG1/RAB5B/TGFB1/IFNG/PIK3CD/COL4A3/PRDX1/ITGB2/CD1D/TNF/CD14/CD1E/VCL/PLCB3/RAB7A/PRKACA/RELA/ITGAM/GNA15
Efferocytosis	Efferocytosis	Efferocytosis	131	-0.420334	-1.73814	0.000157407	0.00223649	0.00134624	2255	tags=30%, list=16%, signal=25%	EPOR/ITGB5/ITGB3/CALR/RAB5C/ALOX15/MAPK14/MAP2K2/C1QC/ATP2A2/PECAM1/CEBPB/ANO6/DUSP2/MAPK1/ARG1/ADGRB1/RAB5B/PTPN6/THBS1/TGFB1/MERTK/NR1H2/BSG/C1QB/ALOX5/RXRA/MAPK3/STAB1/PLA2G15/RAB7A/SIRPB1/ODC1/XKR8/ELMO1/MAPKAPK2/DUSP4/GAS6/LRP1
Bladder cancer	Bladder cancer	Bladder cancer	37	-0.604485	-1.97002	0.00017721	0.00236192	0.00142175	1820	tags=41%, list=13%, signal=36%	MAP2K2/MAPK1/DAPK2/THBS1/ARAF/E2F2/TYMP/DAPK1/EGF/CDH1/SRC/MAPK3/HBEGF/E2F1/CDKN1A
Influenza A	Influenza A	Influenza A	131	-0.417981	-1.72841	0.000180088	0.00236192	0.00142175	1960	tags=27%, list=14%, signal=23%	CPSF4/PML/NUP98/CCND3/IRF3/NXF1/MAP2K2/BAX/SOCS3/MAPK1/STAT2/TYK2/IFNG/PIK3CD/RAB11B/TICAM1/DNAJB1/MAPK3/ADAR/NLRX1/OAS1/TNF/JAK1/AKT2/MX2/OAS3/IRF7/HNRNPUL1/RELA/MYD88/PABPN1L/OAS2/MX1/AKT1/HLA-DQB2
Pertussis	Pertussis	Pertussis	57	-0.528736	-1.90879	0.000206426	0.00254737	0.00153338	2476	tags=46%, list=17%, signal=38%	IL23A/C1QA/C5/C2/TLR4/IRF3/MAPK14/CFL1/C1QC/CALM1/MAPK1/CALM3/C1R/C1QB/TICAM1/ITGB2/MAPK3/TNF/CD14/ITGA5/RHOA/RELA/MYD88/IRAK1/ITGAM/CXCL5
Phagosome	Phagosome	Phagosome	122	-0.41872	-1.72216	0.000209169	0.00254737	0.00153338	3346	tags=41%, list=23%, signal=32%	DYNC2H1/THBS4/ACTB/TUBB/CORO1A/TAP1/TUBB4A/TUBB4B/ATP6V1B2/ACTG1/CYBB/TUBA4A/ATP6V0D1/TLR4/HLA-DMB/ITGB5/ITGB3/CALR/TUBA1A/DYNC1H1/FCGR3B/ATP6V0E1/RAB5C/TLR2/ATP6V0B/LAMP1/RILP/NCF2/TUBA1B/RAB5B/HGS/THBS1/HLA-B/ATP6V1E1/C1R/ATP6AP1/ITGB2/SEC61A1/ATP6V0C/CD14/MRC2/THBS3/ITGA5/RAB7A/ATP6V1H/TUBB1/TCIRG1/VAMP3/ITGAM/HLA-DQB2
cGMP-PKG signaling pathway	cGMP-PKG signaling pathway	cGMP-PKG signaling pathway	108	-0.432239	-1.74881	0.000263478	0.00309814	0.00186491	2339	tags=28%, list=16%, signal=23%	IRS1/ADCY5/BORCS8-MEF2B/PDE2A/PPIF/MAP2K2/ATP2A2/CALM1/ATF6B/MAPK1/CALM3/CREB3/ATP1B2/ADCY9/MAPK3/GTF2I/AKT2/IRS2/PLCB3/ADRA2A/SRF/PIK3R5/SLC8A3/RHOA/VASP/ATP1A1/GNA12/MYLK/AKT1/ADORA3
ErbB signaling pathway	ErbB signaling pathway	ErbB signaling pathway	67	-0.4918	-1.84331	0.000377352	0.00410909	0.00247345	1845	tags=30%, list=13%, signal=26%	NCK2/MAP2K2/PAK4/AREG/MAP2K7/MAPK1/ARAF/PIK3CD/PAK1/EGF/SRC/MAPK3/ELK1/AKT2/EIF4EBP1/HBEGF/SHC1/GRB2/AKT1/CDKN1A
Regulation of actin cytoskeleton	Regulation of actin cytoskeleton	Regulation of actin cytoskeleton	165	-0.37458	-1.59423	0.000382775	0.00410909	0.00247345	2664	tags=33%, list=18%, signal=27%	CYFIP2/BAIAP2/ITGAL/ACTG1/CXCR4/C5/ARHGEF12/ITGA10/VAV1/PIP4K2C/SSH2/RAC2/ITGB5/APC2/ITGB3/ITGAX/ITGA3/MRAS/CFL1/MAP2K2/GSN/ACTN1/PAK4/MAPK1/ARHGEF1/FGD3/ARAF/ARHGEF7/PIK3CD/ARPC5/PAK1/SLC9A1/ITGA2B/MYH9/EGF/ITGB7/ITGB4/SRC/ITGB2/MAPK3/NCKAP1L/SSH3/CYFIP1/PIP4K2A/AKT2/PXN/ITGA5/VCL/MSN/RHOA/GNA12/ITGAM/MYLK/AKT1/DIAPH1
PI3K-Akt signaling pathway	PI3K-Akt signaling pathway	PI3K-Akt signaling pathway	235	-0.338815	-1.50482	0.000385604	0.00410909	0.00247345	3218	tags=33%, list=22%, signal=26%	LPAR2/PPP2R1A/PDGFRB/GNG8/MYB/LAMC3/YWHAB/IKBKB/PIK3R6/BCL2L11/CSF1/IL2RG/CHAD/GNG11/RPTOR/COL9A2/RPS6KB2/CSF1R/IRS1/ITGA10/TLR4/EPOR/HSP90AB1/ITGB5/CDC37/ITGB3/GNG5/LAMB2/ITGA3/EIF4E2/PCK2/TLR2/CCND3/MAP2K2/GNGT2/AREG/G6PC3/IL4R/GNB1/TSC2/ATF6B/LAMC1/MAPK1/FLT3/TNXB/CREB3/THBS1/PIK3CD/CRTC2/STK11/PPP2R5D/MLST8/COL4A3/ITGA2B/EGF/OSM/ITGB7/ITGB4/CCNE1/RET/RXRA/IL2RA/MAPK3/BCL2L1/PPP2R5B/GNB2/JAK1/…
Synaptic vesicle cycle	Synaptic vesicle cycle	Synaptic vesicle cycle	46	-0.548262	-1.87551	0.00048903	0.00490469	0.00295235	3143	tags=48%, list=22%, signal=38%	UNC13B/CLTA/AP2B1/ATP6V1B2/STX1A/ATP6V0D1/ATP6V0E1/AP2A1/AP2A2/ATP6V0B/AP2M1/AP2S1/SLC6A4/NAPA/ATP6V1E1/NSF/CLTCL1/DNM2/ATP6V0C/ATP6V1H/SLC6A12/TCIRG1
C-type lectin receptor signaling pathway	C-type lectin receptor signaling pathway	C-type lectin receptor signaling pathway	86	-0.456868	-1.7934	0.000477645	0.00490469	0.00295235	3251	tags=42%, list=23%, signal=33%	PLCG2/JUN/CLEC4D/RRAS/NLRP3/IKBKB/NFKB2/MAP3K14/IL23A/ARHGEF12/FCER1G/EGR2/MRAS/MAPK14/KSR1/CLEC1B/CALM1/PRKCD/MAPK1/STAT2/CALM3/PIK3CD/LSP1/PAK1/RELB/SRC/MAPK3/BCL3/TNF/AKT2/RHOA/SYK/RELA/PLK3/MAPKAPK2/AKT1
Gastric cancer	Gastric cancer	Gastric cancer	97	-0.438031	-1.73094	0.000522114	0.00508688	0.00306202	2875	tags=34%, list=20%, signal=27%	GADD45G/WNT7A/MLH1/FZD2/GADD45A/RPS6KB2/AXIN1/APC2/LRP5/MAP2K2/BAX/CTNNA1/MAPK1/TGFB1/ARAF/PIK3CD/FRAT1/E2F2/EGF/CDH1/CCNE1/RXRA/MAPK3/AKT2/WNT5B/SHC1/RXRB/FZD5/E2F1/GRB2/AKT1/JUP/CDKN1A
Estrogen signaling pathway	Estrogen signaling pathway	Estrogen signaling pathway	84	-0.451995	-1.7614	0.000558872	0.00529376	0.00318655	2263	tags=31%, list=16%, signal=26%	ADCY5/HSP90AB1/GNAS/MAP2K2/CALM1/PRKCD/GPER1/ATF6B/MAPK1/CALM3/CREB3/PIK3CD/ADCY9/SRC/MAPK3/AKT2/GNAO1/PLCB3/PRKACA/KRT23/RARA/HBEGF/SHC1/FKBP4/GRB2/AKT1
Acute myeloid leukemia	Acute myeloid leukemia	Acute myeloid leukemia	62	-0.475002	-1.75028	0.000727434	0.00636567	0.00383178	1954	tags=29%, list=14%, signal=25%	PML/MAP2K2/SPI1/MAPK1/FLT3/ARAF/PIK3CD/MAPK3/CD14/PIM1/AKT2/EIF4EBP1/RARA/RELA/ITGAM/GRB2/AKT1/JUP
Platelet activation	Platelet activation	Platelet activation	100	-0.423032	-1.6841	0.000697572	0.00636567	0.00383178	2588	tags=36%, list=18%, signal=30%	ACTG1/GP9/ARHGEF12/ADCY5/FCER1G/ITGB3/FERMT3/TBXA2R/GNAS/MAPK14/MAPK1/APBB1IP/ARHGEF1/PIK3CD/TBXAS1/ITGA2B/ADCY9/SRC/TLN2/PLA2G4C/MAPK3/AKT2/PLCB3/TLN1/PIK3R5/RHOA/F2RL3/PRKACA/SYK/VASP/PTGS1/LCP2/STIM1/MYLK/AKT1/PTGIR
Pathogenic Escherichia coli infection	Pathogenic Escherichia coli infection	Pathogenic Escherichia coli infection	157	-0.364121	-1.55027	0.000728039	0.00636567	0.00383178	3304	tags=39%, list=23%, signal=30%	ACTB/TUBB/MYO1E/JUN/ARPC4/LPAR2/NLRP3/TUBB4A/WASF2/IKBKB/WIPF1/CYTH4/TUBB4B/TRADD/CYFIP2/BAIAP2/ABL1/ACTG1/BAIAP2L1/MYO1G/TMBIM6/ARHGEF12/TUBA4A/CYTH1/TLR4/NAIP/NHERF1/TUBA1A/MYO1F/TAB2/MAPK14/NCK2/BAX/MYO1D/MYO1C/CLDN15/SEC24D/TUBA1B/MAPK1/ARHGEF1/PTPN6/ARF1/ARPC5/PAK1/MYH9/SRC/MAPK3/CTTN/NCKAP1L/CYFIP1/CYTH2/CLDN5/TLR5/TNF/RHOA/TUBB1/GNA12/RELA/MYD88/IRAK1/ARHGEF11
Endocrine and other factor-regulated calcium reabsorption	Endocrine and other factor-regulated calcium reabsorption	Endocrine and other factor-regulated calcium reabsorption	36	-0.562961	-1.8314	0.000787794	0.00656039	0.00394899	2963	tags=53%, list=21%, signal=42%	CLTA/PLCB2/AP2B1/ATP1A3/PRKCB/RAB11A/AP2A1/GNAS/AP2A2/AP2M1/AP2S1/ATP1B2/CLTCL1/DNM2/ADCY9/PLCB3/SLC8A3/PRKACA/ATP1A1
Chemical carcinogenesis - receptor activation	Chemical carcinogenesis - receptor activation	Chemical carcinogenesis - receptor activation	118	-0.391717	-1.60953	0.000788786	0.00656039	0.00394899	2272	tags=27%, list=16%, signal=23%	MGST2/ADCY5/HSP90AB1/CCND3/GNAS/MAP2K2/RPS6KA1/AR/KLF4/MGST3/ATF6B/MAPK1/CREB3/CDC6/PIK3CD/EGF/NOTCH2/ADCY9/SRC/RXRA/MAPK3/ARRB2/AKT2/GSTO2/EIF4EBP1/PRKACA/RELA/RXRB/E2F1/GRB2/AKT1/ARRB1
Vasopressin-regulated water reabsorption	Vasopressin-regulated water reabsorption	Vasopressin-regulated water reabsorption	35	-0.562971	-1.81853	0.000944327	0.00700033	0.00421381	2382	tags=40%, list=16%, signal=33%	RAB11A/DYNC1H1/RAB5C/GNAS/RAB5B/CREB3/NSF/RAB11B/ADCY9/DCTN2/ARHGDIB/PRKACA/DYNLL2/ARHGDIA
B cell receptor signaling pathway	B cell receptor signaling pathway	B cell receptor signaling pathway	79	-0.45479	-1.75306	0.000931732	0.00700033	0.00421381	3708	tags=43%, list=26%, signal=32%	LYN/PPP3R1/LILRB1/BLK/RASGRP3/PLCG2/JUN/IKBKB/RAC3/PRKCB/BTK/LILRA4/IFITM1/VAV1/RAC2/NFKBIE/LILRA1/LILRA2/LILRB2/MAP2K2/MAPK1/PTPN6/INPP5D/PIK3CD/MAPK3/INPPL1/LILRB5/AKT2/LILRA5/SYK/RELA/LILRB4/GRB2/AKT1
Vascular smooth muscle contraction	Vascular smooth muscle contraction	Vascular smooth muscle contraction	84	-0.444496	-1.73217	0.000883789	0.00700033	0.00421381	2805	tags=35%, list=19%, signal=28%	PLCB2/PLA2G2D/PRKCB/CALCRL/RAMP3/ARHGEF12/ADORA2B/ADCY5/ADM/GNAS/MAP2K2/CALM1/PRKCD/MAPK1/CALM3/ARHGEF1/ARAF/MYH9/ADCY9/PLA2G4C/MAPK3/PLCB3/RHOA/PRKACA/GNA12/ACTA2/MYLK/PTGIR/ARHGEF11
Toll-like receptor signaling pathway	Toll-like receptor signaling pathway	Toll-like receptor signaling pathway	83	-0.44409	-1.72045	0.000913461	0.00700033	0.00421381	1958	tags=33%, list=14%, signal=28%	CD86/TLR4/TLR2/IRF3/TAB2/MAPK14/MAP2K2/MAP2K7/MAPK1/STAT2/TYK2/PIK3CD/MAP2K3/TICAM1/MAPK3/TLR5/TNF/CD14/JAK1/AKT2/IRF7/RELA/TOLLIP/MYD88/IRAK1/AKT1/IRF5
Viral carcinogenesis	Viral carcinogenesis	Viral carcinogenesis	163	-0.364439	-1.55265	0.000934842	0.00700033	0.00421381	2103	tags=25%, list=15%, signal=22%	SCRIB/CHD4/EGR2/CCND3/IRF3/BAX/GSN/H2BC9/H2BC17/ACTN1/HDAC3/ATF6B/PKM/MAPK1/CREB3/HLA-B/HDAC10/HDAC5/PIK3CD/VAC14/SND1/SRC/CCNE1/MAPK3/JAK1/HDAC6/CDC20/PXN/SRF/H2BC15/RHOA/PRKACA/IRF7/SYK/RELA/H2BC11/MAPKAPK2/GRB2/H2BC8/H2BC21/CDKN1A
Focal adhesion	Focal adhesion	Focal adhesion	148	-0.376343	-1.59198	0.00104914	0.00761186	0.00458192	2373	tags=30%, list=16%, signal=26%	EMP1/ITGA10/VAV1/RAC2/ITGB5/ITGB3/LAMB2/ITGA3/CCND3/ACTN1/PAK4/ZYX/LAMC1/MAPK1/TNXB/CAPN2/THBS1/PIK3CD/PAK1/COL4A3/ITGA2B/EGF/ITGB7/ITGB4/SRC/TLN2/MAPK3/ELK1/AKT2/RAPGEF1/THBS3/PXN/ITGA5/VCL/TLN1/FLNA/PARVB/RHOA/VASP/SHC1/MYLK/GRB2/AKT1/COL9A3/DIAPH1
Renal cell carcinoma	Renal cell carcinoma	Renal cell carcinoma	62	-0.464462	-1.71144	0.00113227	0.00804385	0.00484196	1820	tags=27%, list=13%, signal=24%	MAP2K2/EGLN1/PAK4/MAPK1/TGFB1/ARAF/PIK3CD/PAK1/MAPK3/AKT2/RAPGEF1/TFE3/FLCN/EGLN3/GRB2/AKT1/CDKN1A
Biosynthesis of amino acids	Biosynthesis of amino acids	Biosynthesis of amino acids	57	-0.492807	-1.77908	0.00123203	0.00840246	0.00505781	3078	tags=40%, list=21%, signal=32%	IDH3B/PSPH/TKT/SHMT1/ACY1/SDSL/BCAT1/GOT2/PFKM/GLUL/SHMT2/ALDH18A1/ENO1/PKM/PFKL/ARG1/ALDOA/RPIA/ACO1/PYCR1/PC/ASL/PFKP
Non-small cell lung cancer	Non-small cell lung cancer	Non-small cell lung cancer	65	-0.469712	-1.74468	0.00121572	0.00840246	0.00505781	1820	tags=26%, list=13%, signal=23%	MAP2K2/BAX/MAPK1/ARAF/PIK3CD/E2F2/EGF/RET/RXRA/MAPK3/RASSF5/AKT2/RXRB/E2F1/GRB2/AKT1/CDKN1A
AMPK signaling pathway	AMPK signaling pathway	AMPK signaling pathway	94	-0.416893	-1.64807	0.0013046	0.0087229	0.00525071	2659	tags=34%, list=18%, signal=28%	RPTOR/CPT1A/RPS6KB2/MLYCD/IRS1/PCK2/PFKM/STRADA/PFKFB4/EEF2/G6PC3/TSC2/PFKL/CREB3/PIK3CD/CRTC2/FASN/STK11/PPP2R5D/RAB11B/PPP2R5B/TBC1D1/ULK1/AKT1S1/AKT2/EIF4EBP1/IRS2/CAMKK2/FBP1/PFKP/SLC2A4/AKT1
Leishmaniasis	Leishmaniasis	Leishmaniasis	66	-0.459758	-1.71294	0.00133978	0.00878586	0.0052886	2278	tags=33%, list=16%, signal=28%	TLR4/HLA-DMB/FCGR3B/TLR2/TAB2/MAPK14/NCF2/MAPK1/PTPN6/TGFB1/IFNG/MARCKSL1/ITGB2/MAPK3/TNF/JAK1/ELK1/RELA/MYD88/IRAK1/ITGAM/HLA-DQB2
Epstein-Barr virus infection	Epstein-Barr virus infection	Epstein-Barr virus infection	176	-0.344781	-1.47692	0.00146746	0.00933836	0.00562117	2875	tags=29%, list=20%, signal=23%	GADD45G/TAPBP/BCL2L11/HDAC1/TRADD/PSMD8/BTK/NFKB2/GADD45A/MAP3K14/SEM1/ITGAL/PSMD1/CD44/HLA-DMB/CALR/NFKBIE/TLR2/CCND3/IRF3/TAB2/MAPK14/BAX/MAP2K7/PSMD3/STAT2/HLA-B/TYK2/PIK3CD/E2F2/MAP2K3/RELB/CCNE1/PSMD2/OAS1/TNF/JAK1/AKT2/VIM/OAS3/IRF7/SYK/RELA/NCOR2/MYD88/OAS2/IRAK1/E2F1/AKT1/HLA-DQB2/CDKN1A
Shigellosis	Shigellosis	Shigellosis	207	-0.332083	-1.46814	0.0014788	0.00933836	0.00562117	3312	tags=36%, list=23%, signal=28%	CALCOCO2/ACTB/PLCG2/JUN/ARPC4/FOXO4/RBX1/NLRP3/RIPK2/WASF2/IKBKB/PLCB2/SKP1/CYTH4/SEPTIN9/TRADD/UBA52/RPTOR/ACTG1/RPS6KB2/STING1/CYTH1/PLCD3/TLR4/CD44/NAIP/H3C4/IRF3/TAB2/MAPK14/BAX/WIPI2/CAPNS1/ACTN1/PRKCD/MAPK1/CAPN2/SQSTM1/ARF1/PIK3CD/ARPC5/UBC/TNIP1/SRC/HK3/TLN2/RBCK1/MAPK3/CTTN/BCL2L1/SHARPIN/CYTH2/TLR5/TNF/CD14/AKT1S1/AKT2/PXN/ITGA5/VCL/PLCB3/TLN1/RHOA/PLCD1/RRAGD/RELA/CAPN1/ELMO1/MYD88/AKT…
Serotonergic synapse	Serotonergic synapse	Serotonergic synapse	60	-0.457184	-1.66988	0.00209648	0.0127936	0.00770105	3241	tags=42%, list=22%, signal=32%	ALOX12/GNG8/HTR3A/PLCB2/PRKCB/GNG11/ADCY5/GNG5/ALOX15/GNAS/GNGT2/GNB1/MAPK1/SLC6A4/ARAF/ALOX15B/ALOX5/PLA2G4C/MAPK3/GNB2/APP/GNAO1/PLCB3/PRKACA/PTGS1
mTOR signaling pathway	mTOR signaling pathway	mTOR signaling pathway	126	-0.37517	-1.54869	0.00210101	0.0127936	0.00770105	2795	tags=34%, list=19%, signal=28%	ATP6V1B2/WNT7A/PRKCB/SESN2/TBC1D7/FZD2/RPTOR/RPS6KB2/IRS1/SLC7A5/MAPKAP1/EIF4E2/STRADA/LRP5/MAP2K2/RPS6KA1/TELO2/TSC2/MAPK1/LAMTOR1/ATP6V1E1/PIK3CD/STK11/MLST8/SEC13/LPIN2/SLC3A2/MAPK3/TNF/ULK1/CASTOR2/AKT1S1/AKT2/EIF4EBP1/WNT5B/ATP6V1H/PRR5/RHOA/FLCN/RRAGD/FZD5/GRB2/AKT1
Glioma	Glioma	Glioma	61	-0.446351	-1.63569	0.00231437	0.0138456	0.00833428	1820	tags=28%, list=13%, signal=24%	MAP2K2/BAX/CALM1/MAPK1/CALM3/ARAF/PIK3CD/E2F2/EGF/CAMK1/MAPK3/AKT2/SHC1/E2F1/GRB2/AKT1/CDKN1A
Autophagy - animal	Autophagy - animal	Autophagy - animal	154	-0.348965	-1.47431	0.00256758	0.0150956	0.00908672	1878	tags=24%, list=13%, signal=21%	MRAS/MAP2K2/WIPI2/YKT6/NBR1/PRKCD/LAMP1/TSC2/MAPK1/DAPK2/MTMR3/SQSTM1/PIK3CD/UBC/STK11/MLST8/PLEKHM1/DAPK1/GORASP1/ATG4D/MAPK3/MTMR14/BCL2L1/WDR45/ULK1/AKT1S1/AKT2/IRS2/TP53INP2/RAB7A/PRKACA/CAMKK2/RRAGD/ATG2A/ATG10/ATG7/AKT1
Rheumatoid arthritis	Rheumatoid arthritis	Rheumatoid arthritis	65	-0.446346	-1.65789	0.00316077	0.0179637	0.0108132	2836	tags=37%, list=20%, signal=30%	CSF1/ATP6V1B2/ITGAL/IL23A/CTLA4/ATP6V0D1/CD86/TLR4/HLA-DMB/ATP6V0E1/TLR2/ATP6V0B/TNFSF13/TGFB1/ATP6V1E1/IFNG/ATP6AP1/ITGB2/ATP6V0C/TNF/ATP6V1H/TCIRG1/CXCL5/HLA-DQB2
Hepatocellular carcinoma	Hepatocellular carcinoma	Hepatocellular carcinoma	129	-0.373987	-1.54712	0.00311474	0.0179637	0.0108132	2875	tags=34%, list=20%, signal=28%	GADD45B/ARID1B/ACTB/PLCG2/MGST1/DVL3/GADD45G/HMOX1/WNT7A/PRKCB/FZD2/GADD45A/ACTG1/RPS6KB2/AXIN1/MGST2/APC2/NFE2L2/LRP5/MAP2K2/BAX/GSTP1/MGST3/MAPK1/TGFB1/ARAF/PIK3CD/FRAT1/E2F2/MAPK3/BCL2L1/ELK1/AKT2/GSTO2/DPF3/WNT5B/TXNRD2/SHC1/FZD5/SMARCD3/E2F1/GRB2/AKT1/CDKN1A
Herpes simplex virus 1 infection	Herpes simplex virus 1 infection	Herpes simplex virus 1 infection	154	-0.342741	-1.44802	0.0034854	0.0194839	0.0117282	1958	tags=26%, list=14%, signal=23%	HLA-DMB/ITGB3/CALR/TLR2/PML/IRF3/TAB2/NXF1/BAX/SOCS3/PILRA/TSC2/NECTIN1/STAT2/HLA-B/TYK2/IFNG/PIK3CD/SRC/TICAM1/BCL2L1/OAS1/TNF/JAK1/AKT2/LTA/EIF4EBP1/NECTIN2/ITGA5/OAS3/IRF7/SRSF9/SYK/CFP/RELA/MYD88/OAS2/IRAK1/AKT1/HLA-DQB2
Fc gamma R-mediated phagocytosis	Fc gamma R-mediated phagocytosis	Fc gamma R-mediated phagocytosis	82	-0.414167	-1.6052	0.00395189	0.0217354	0.0130835	3708	tags=43%, list=26%, signal=32%	LYN/ASAP1/PIP5K1C/ASAP2/LIMK2/LIMK1/PLCG2/ARPC4/WASF2/PRKCB/GAB2/RPS6KB2/VAV1/RAC2/FCGR3B/CFL1/GSN/HCK/PRKCD/MAPK1/INPP5D/PIK3CD/ARPC5/MARCKSL1/PAK1/WAS/DNM2/PLA2G4C/MAPK3/INPPL1/PLD2/AKT2/SYK/VASP/AKT1
MAPK signaling pathway	MAPK signaling pathway	MAPK signaling pathway	230	-0.311659	-1.38443	0.0041445	0.0224329	0.0135034	2968	tags=28%, list=21%, signal=22%	IKBKB/PPP5C/CDC25B/MAP3K6/GADD45G/RAC3/CSF1/PRKCB/TRADD/NFKB2/GADD45A/MAP3K14/MAP3K20/HSPA6/MAPK7/CSF1R/MAP4K1/RAC2/RASGRP4/MAP3K11/TAB2/MAX/MRAS/MAPK14/MAP2K2/RPS6KA1/MAP3K21/DUSP2/AREG/MAP2K7/MAPK1/FLT3/ECSIT/TGFB1/ARAF/PAK1/DDIT3/MAP2K3/JUND/RELB/EGF/RET/PLA2G4C/MAPK3/ARRB2/TNF/CD14/ELK1/AKT2/MKNK2/FLNA/SRF/MAPKAPK3/PRKACA/RPS6KA4/GNA12/RELA/MYD88/IRAK1/MAPKAPK2/DUSP4/GRB2/AKT1/ARRB1
Cell adhesion molecules	Cell adhesion molecules	Cell adhesion molecules	101	-0.38542	-1.53347	0.00436945	0.023281	0.0140138	2695	tags=30%, list=19%, signal=24%	NTNG2/VSIR/ITGAL/PTPRS/JAML/CTLA4/CD86/HLA-DMB/SELL/PECAM1/ICAM2/CLDN15/NECTIN1/HLA-B/SDC4/CDH1/ITGB7/SELP/ITGB2/CLDN5/NECTIN2/VCAN/CD4/ICAM3/ITGAM/ESAM/SDC3/HLA-DQB2/MADCAM1/SIGLEC1
GnRH signaling pathway	GnRH signaling pathway	GnRH signaling pathway	68	-0.431197	-1.62195	0.00448512	0.0234212	0.0140983	2525	tags=34%, list=17%, signal=28%	MAPK7/PTK2B/ADCY5/GNAS/MAPK14/MAP2K2/CALM1/PRKCD/MAP2K7/MAPK1/CALM3/MAP2K3/ADCY9/SRC/PLA2G4C/MAPK3/PLD2/ELK1/PLCB3/PRKACA/HBEGF/GRB2/MMP14
Adrenergic signaling in cardiomyocytes	Adrenergic signaling in cardiomyocytes	Adrenergic signaling in cardiomyocytes	97	-0.393488	-1.55492	0.00453313	0.0234212	0.0140983	1933	tags=26%, list=13%, signal=22%	GNAS/MAPK14/ATP2A2/SCN1B/TPM4/CALM1/ATF6B/MAPK1/CALM3/CREB3/ATP1B2/PPP2R5D/SLC9A1/ADCY9/MAPK3/KCNE1/PPP2R5B/AKT2/KCNQ1/PLCB3/PIK3R5/SLC8A3/PRKACA/ATP1A1/AKT1
Systemic lupus erythematosus	Systemic lupus erythematosus	Systemic lupus erythematosus	73	-0.426061	-1.63391	0.00471933	0.0238704	0.0143687	2464	tags=38%, list=17%, signal=32%	C1QA/SNRPB/C5/H2AC17/C2/CD86/HLA-DMB/FCGR3B/H3C4/H2AC25/C1QC/H2BC9/H2BC17/ACTN1/IFNG/C1R/C1QB/TNF/H2BC15/H2AC6/H2AC8/MACROH2A1/H2BC11/H2BC8/H2AC11/HLA-DQB2/H2BC21/H3C10
Coronavirus disease - COVID-19	Coronavirus disease - COVID-19	Coronavirus disease - COVID-19	179	0.355077	1.44324	0.00476009	0.0238704	0.0143687	2118	tags=25%, list=15%, signal=22%	RPS29/RPL39/RPL9/RPL31/RPS21/IL6ST/RPL27A/RPS27A/RPS3/RPL34/RPS6/RPS7/RPL15/RPL35/RPL19/TRAF6/RPL5/RPS16/RPS19/RPL24/RSL24D1/RPS18/RPS3A/RPL6/RPS8/RPL32/RPL14/RPS26/CGAS/TLR3/RPS24/RPS20/RPL23/CXCL10/RPS13/RPS15A/RPS27L/PIK3CA/RPL35A/RPL28/PIK3R1/IRAK4/RPL22/RPLP2/RPL3
Chronic myeloid leukemia	Chronic myeloid leukemia	Chronic myeloid leukemia	70	-0.430451	-1.62582	0.00494714	0.0242596	0.0146029	1820	tags=24%, list=13%, signal=21%	MAP2K2/BAX/MAPK1/TGFB1/ARAF/PIK3CD/E2F2/MAPK3/BCL2L1/AKT2/BCR/RELA/SHC1/E2F1/GRB2/AKT1/CDKN1A
Carbon metabolism	Carbon metabolism	Carbon metabolism	94	-0.39036	-1.54317	0.00497997	0.0242596	0.0146029	3078	tags=33%, list=21%, signal=26%	IDH3B/MDH2/PSPH/SDHA/TKT/GLDC/ACOX1/SHMT1/ACADS/G6PD/SDSL/GOT2/PFKM/SHMT2/ENO1/PGD/PKM/PFKL/GPI/ALDOA/RPIA/ACO1/ACSS1/HK3/PC/ACSS2/OGDH/FBP1/TKFC/PFKP/MDH1
Human immunodeficiency virus 1 infection	Human immunodeficiency virus 1 infection	Human immunodeficiency virus 1 infection	175	-0.331064	-1.41657	0.00523673	0.0251511	0.0151395	3512	tags=37%, list=24%, signal=28%	AP1M2/CUL4A/TNFRSF1A/LIMK2/LIMK1/PLCG2/JUN/GNG8/TAP1/TNFRSF1B/RBX1/IKBKB/SKP1/TAPBP/DDB1/RAC3/ELOB/PRKCB/TRADD/GNG11/CXCR4/RPS6KB2/STING1/PTK2B/TLR4/RAC2/CALR/GNG5/TLR2/IRF3/TAB2/MAPK14/CFL1/MAP2K2/BAX/GNGT2/CALM1/PAK4/AP1M1/CCNB1/GNB1/MAP2K7/SAMHD1/MAPK1/CALM3/HLA-B/PIK3CD/PAK1/MAP2K3/APOBEC3B/MAPK3/AP1S1/AP1B1/BCL2L1/TNF/GNB2/AKT2/PXN/GNAO1/RELA/CD4/MYD88/IRAK1/AKT1
Fructose and mannose metabolism	Fructose and mannose metabolism	Fructose and mannose metabolism	29	-0.563176	-1.73145	0.00561822	0.0266085	0.0160169	1963	tags=38%, list=14%, signal=33%	GMDS/GFUS/PFKM/PFKFB4/GMPPB/PFKL/ALDOA/HK3/FBP1/TKFC/PFKP
Hematopoietic cell lineage	Hematopoietic cell lineage	Hematopoietic cell lineage	77	-0.405366	-1.55615	0.00580677	0.0271248	0.0163276	3205	tags=38%, list=22%, signal=29%	CR1/IL1R2/MME/CD34/CSF1/GP9/CSF1R/CD44/EPOR/HLA-DMB/ITGB3/ITGA3/CD33/IL4R/FLT3/CD1A/ITGA2B/CD37/IL2RA/CD1D/TNF/CD14/CD9/ITGA5/CD1E/CD4/ANPEP/ITGAM/HLA-DQB2
Melanoma	Melanoma	Melanoma	49	-0.46159	-1.60419	0.00609727	0.0274204	0.0165055	1820	tags=27%, list=13%, signal=23%	MAP2K2/BAX/MAPK1/ARAF/PIK3CD/E2F2/EGF/CDH1/MAPK3/AKT2/E2F1/AKT1/CDKN1A
Leukocyte transendothelial migration	Leukocyte transendothelial migration	Leukocyte transendothelial migration	78	-0.402661	-1.55057	0.00611128	0.0274204	0.0165055	2767	tags=35%, list=19%, signal=28%	PRKCB/ITGAL/ACTG1/CXCR4/CYBB/PTK2B/VAV1/RAC2/MAPK14/SIPA1/PECAM1/ACTN1/CTNNA1/CLDN15/NCF2/PIK3CD/ITGB2/CLDN5/CTNND1/RASSF5/PXN/VCL/MSN/RHOA/VASP/ITGAM/ESAM
Insulin signaling pathway	Insulin signaling pathway	Insulin signaling pathway	112	-0.365031	-1.48995	0.00610636	0.0274204	0.0165055	2346	tags=32%, list=16%, signal=27%	PPP1R3F/IRS1/PTPN1/EXOC7/FLOT2/PYGL/EIF4E2/PCK2/MAP2K2/SOCS3/CALM1/INPP5A/G6PC3/TSC2/MAPK1/CALM3/ARAF/PIK3CD/FASN/PHKB/HK3/MAPK3/PHKA2/INPPL1/ELK1/AKT2/RAPGEF1/EIF4EBP1/MKNK2/IRS2/PRKACA/FBP1/SHC1/GRB2/SLC2A4/AKT1
Glutamatergic synapse	Glutamatergic synapse	Glutamatergic synapse	68	-0.421088	-1.58392	0.00626136	0.0277289	0.0166912	3669	tags=47%, list=25%, signal=35%	ITPR2/PPP3R1/HOMER2/SLC1A7/GNG8/PLCB2/PRKCB/GNG11/SHANK1/GRK2/NCDN/GRIN3B/ADCY5/GRK3/GNG5/GRIN3A/GLUL/GNAS/GRM2/GNGT2/GNB1/MAPK1/HOMER1/ADCY9/PLA2G4C/MAPK3/GNB2/PLD2/GNAO1/PLCB3/PRKACA/DLG4
Breast cancer	Breast cancer	Breast cancer	99	-0.380574	-1.51417	0.00644724	0.028186	0.0169664	3236	tags=32%, list=22%, signal=25%	ESR2/JUN/JAG2/DVL3/GADD45G/WNT7A/NFKB2/FZD2/GADD45A/RPS6KB2/AXIN1/APC2/NOTCH4/LRP5/MAP2K2/BAX/MAPK1/ARAF/PIK3CD/FRAT1/E2F2/EGF/NOTCH2/MAPK3/AKT2/WNT5B/SHC1/FZD5/E2F1/GRB2/AKT1/CDKN1A
Galactose metabolism	Galactose metabolism	Galactose metabolism	24	-0.587792	-1.73981	0.00686316	0.028984	0.0174467	4842	tags=71%, list=34%, signal=47%	GANC/MGAM/GALK1/HK2/HK1/GALE/MGAM2/PGM2/B4GALT1/PFKM/G6PC3/PFKL/PGM1/GAA/HK3/GLB1/PFKP
Dopaminergic synapse	Dopaminergic synapse	Dopaminergic synapse	87	-0.397165	-1.5551	0.00688476	0.028984	0.0174467	2049	tags=29%, list=14%, signal=25%	PRKCB/GNAL/GNG11/ADCY5/GNG5/GNAS/MAPK14/GNGT2/CALM1/GNB1/ATF6B/CALM3/CREB3/PPP2R5D/ARRB2/PPP2R5B/COMT/GNB2/AKT2/GNAO1/PLCB3/PRKACA/AKT1/ARRB1/GSK3A
Thyroid hormone signaling pathway	Thyroid hormone signaling pathway	Thyroid hormone signaling pathway	100	-0.381804	-1.51997	0.00684561	0.028984	0.0174467	2951	tags=35%, list=20%, signal=28%	PLCB2/MED12/ATP1A3/HDAC1/PRKCB/CREBBP/ACTG1/RCAN2/PLCD3/ITGB3/PFKM/MED16/NOTCH4/MAP2K2/ATP2A2/HDAC3/TSC2/MAPK1/PFKL/PIK3CD/ATP1B2/SLC9A1/MED24/NOTCH2/SRC/RXRA/MAPK3/AKT2/PLCB3/PRKACA/PLCD1/ATP1A1/RXRB/PFKP/AKT1
Fc epsilon RI signaling pathway	Fc epsilon RI signaling pathway	Fc epsilon RI signaling pathway	54	-0.458198	-1.62453	0.00726987	0.030232	0.018198	2849	tags=41%, list=20%, signal=33%	RAC3/BTK/GAB2/VAV1/FCER1G/RAC2/MAPK14/MAP2K2/MAP2K7/MAPK1/INPP5D/PIK3CD/MAP2K3/ALOX5/PLA2G4C/MAPK3/TNF/AKT2/SYK/LCP2/GRB2/AKT1
Prostate cancer	Prostate cancer	Prostate cancer	85	-0.399224	-1.5593	0.00762214	0.0309423	0.0186255	1820	tags=20%, list=13%, signal=18%	MAP2K2/AR/GSTP1/MAPK1/CREB3/ARAF/PIK3CD/E2F2/EGF/CCNE1/MAPK3/AKT2/RELA/E2F1/GRB2/AKT1/CDKN1A
HIF-1 signaling pathway	HIF-1 signaling pathway	HIF-1 signaling pathway	91	-0.393314	-1.54511	0.00755133	0.0309423	0.0186255	2823	tags=32%, list=20%, signal=26%	ELOB/HMOX1/PRKCB/CREBBP/CYBB/RPS6KB2/TLR4/EIF4E2/PFKM/MAP2K2/ENO1/EGLN1/LDHB/MAPK1/PFKL/ALDOA/IFNG/PIK3CD/EGF/HK3/MAPK3/AKT2/EIF4EBP1/MKNK2/EGLN3/RELA/PFKP/AKT1/CDKN1A
beta-Alanine metabolism	beta-Alanine metabolism	beta-Alanine metabolism	23	-0.586874	-1.72018	0.00775449	0.0311092	0.018726	4179	tags=74%, list=29%, signal=53%	ACOX3/ECHS1/AOC3/AOC2/UPB1/ALDH9A1/HADHA/ACOX1/ACADS/MLYCD/ABAT/EHHADH/DPYD/ALDH3B1/ALDH2/CNDP2/SMOX
Choline metabolism in cancer	Choline metabolism in cancer	Choline metabolism in cancer	78	-0.396143	-1.52547	0.00831682	0.0329772	0.0198504	1902	tags=36%, list=13%, signal=31%	CHKA/JUN/CHKB/PDGFRB/WASF2/RAC3/PRKCB/RPS6KB2/RAC2/SLC22A4/MAP2K2/SLC44A2/TSC2/DGKQ/MAPK1/PIK3CD/WAS/EGF/PCYT1A/PLA2G4C/MAPK3/PLD2/AKT2/EIF4EBP1/SLC22A1/GRB2/AKT1/PCYT1B
EGFR tyrosine kinase inhibitor resistance	EGFR tyrosine kinase inhibitor resistance	EGFR tyrosine kinase inhibitor resistance	63	-0.425113	-1.57584	0.00859744	0.033698	0.0202843	1994	tags=27%, list=14%, signal=23%	EIF4E2/MAP2K2/BAX/MAPK1/ARAF/PIK3CD/EGF/SRC/MAPK3/BCL2L1/JAK1/AKT2/EIF4EBP1/SHC1/GRB2/AKT1/GAS6
Measles	Measles	Measles	114	-0.355327	-1.44971	0.0096372	0.0373442	0.0224791	1958	tags=22%, list=14%, signal=19%	TLR2/CCND3/IRF3/TAB2/BAX/STAT2/TYK2/PIK3CD/CCNE1/IL2RA/ADAR/BCL2L1/OAS1/JAK1/AKT2/MX2/MSN/OAS3/IRF7/RELA/MYD88/OAS2/IRAK1/MX1/AKT1
Glyoxylate and dicarboxylate metabolism	Glyoxylate and dicarboxylate metabolism	Glyoxylate and dicarboxylate metabolism	23	-0.57534	-1.68637	0.0111569	0.04184	0.0251854	2958	tags=70%, list=20%, signal=55%	GLYCTK/CS/PCCA/CAT/ACO2/PGP/MDH2/GLDC/SHMT1/GLUL/SHMT2/ACO1/ACSS1/GRHPR/ACSS2/MDH1
Tryptophan metabolism	Tryptophan metabolism	Tryptophan metabolism	26	-0.545359	-1.64218	0.0111299	0.04184	0.0251854	3506	tags=42%, list=24%, signal=32%	ALDH9A1/HADHA/DLST/ALDH8A1/IDO1/EHHADH/GCDH/HAAO/IL4I1/ALDH2/AANAT
Kaposi sarcoma-associated herpesvirus infection	Kaposi sarcoma-associated herpesvirus infection	Kaposi sarcoma-associated herpesvirus infection	156	-0.33155	-1.409	0.0111655	0.04184	0.0251854	2049	tags=21%, list=14%, signal=18%	GNG5/PREX1/IRF3/MAPK14/MAP2K2/BAX/GNGT2/CALM1/HCK/GNB1/MAP2K7/MAPK1/STAT2/CALM3/HLA-B/TYK2/PIK3CD/UBC/E2F2/SRC/TICAM1/MAPK3/GNB2/JAK1/AKT2/PIK3R5/IRF7/SYK/RELA/MAPKAPK2/E2F1/AKT1/CDKN1A
Pancreatic cancer	Pancreatic cancer	Pancreatic cancer	72	-0.400462	-1.5246	0.0117675	0.0436166	0.0262548	2968	tags=32%, list=21%, signal=26%	IKBKB/GADD45G/RAC3/RALBP1/GADD45A/RPS6KB2/RAC2/BAX/MAPK1/TGFB1/ARAF/PIK3CD/E2F2/EGF/MAPK3/BCL2L1/PLD2/JAK1/AKT2/RELA/E2F1/AKT1/CDKN1A
Adipocytokine signaling pathway	Adipocytokine signaling pathway	Adipocytokine signaling pathway	55	-0.433442	-1.54378	0.0122548	0.0449341	0.0270479	3437	tags=44%, list=24%, signal=33%	TNFRSF1A/STAT3/PRKAG2/TNFRSF1B/IKBKB/ADIPOR1/TRADD/CPT1A/ACSL5/IRS1/NFKBIE/PCK2/SOCS3/G6PC3/STK11/RXRA/TNF/AKT2/IRS2/CAMKK2/RELA/RXRB/SLC2A4/AKT1
Pancreatic secretion	Pancreatic secretion	Pancreatic secretion	48	-0.452986	-1.57287	0.0125846	0.0456525	0.0274803	2951	tags=42%, list=20%, signal=33%	PLCB2/ATP1A3/PLA2G2D/PRKCB/CEL/RAB11A/ADCY5/GNAS/ATP2A2/RAB3D/ATP1B2/SLC9A1/ADCY9/KCNQ1/PLCB3/SLC4A2/RHOA/ATP1A1/TPCN2/BST1
Arginine and proline metabolism	Arginine and proline metabolism	Arginine and proline metabolism	32	-0.512483	-1.61876	0.0130766	0.0457731	0.0275529	2143	tags=31%, list=15%, signal=27%	SAT1/GOT2/OAT/ALDH18A1/ARG1/PYCR1/ODC1/ALDH2/CNDP2/SMOX
Gap junction	Gap junction	Gap junction	57	-0.431995	-1.55954	0.0130669	0.0457731	0.0275529	3267	tags=40%, list=23%, signal=31%	TUBB/PDGFRB/TUBB4A/PLCB2/TUBB4B/PRKCB/MAPK7/TUBA4A/ADCY5/TUBA1A/GNAS/MAP2K2/TUBA1B/CSNK1D/MAPK1/EGF/ADCY9/SRC/MAPK3/PLCB3/PRKACA/TUBB1/GRB2
Ras signaling pathway	Ras signaling pathway	Ras signaling pathway	161	-0.322397	-1.37313	0.0131547	0.0457731	0.0275529	3259	tags=34%, list=23%, signal=27%	RASGRP3/PLCG2/PDGFRB/GNG8/RRAS/FOXO4/RASAL3/SHOC2/IKBKB/RAC3/CSF1/RALBP1/PLA2G2D/PRKCB/GNG11/GAB2/ABL1/CSF1R/RAC2/RASGRP4/RGL2/GNG5/RAB5C/MRAS/KSR1/MAP2K2/GNGT2/CALM1/RAPGEF5/PAK4/BRAP/RALGAPA2/GNB1/MAPK1/FLT3/CALM3/RAB5B/RIN1/PIK3CD/PAK1/EGF/PLA2G4C/MAPK3/BCL2L1/GNB2/PLD2/RASSF5/ELK1/AKT2/RHOA/PRKACA/RELA/SHC1/GRB2/AKT1
Salmonella infection	Salmonella infection	Salmonella infection	222	-0.297357	-1.32044	0.0130444	0.0457731	0.0275529	3346	tags=34%, list=23%, signal=26%	DYNC2H1/TXN/ACTB/TUBB/JUN/ARPC4/RRAS/NLRP3/TUBB4A/ARL8A/RIPK2/IKBKB/SKP1/CYTH4/TUBB4B/TRADD/ANXA2/CYFIP2/ACTG1/RHOB/KLC3/TUBA4A/CYTH1/TLR4/HSP90AB1/EXOC7/NAIP/TUBA1A/RHOG/DYNC1H1/RAB5C/TLR2/TAB2/MAPK14/MAP2K2/BAX/MAP2K7/RILP/TUBA1B/MAPK1/ACTR1A/RIPK3/RAB5B/DYNLRB1/ARF1/PIK3CD/ARPC5/PAK1/MAP2K3/PLEKHM1/DNM2/PLEKHM2/DCTN2/MAPK3/NCKAP1L/CYFIP1/CYTH2/TLR5/TNF/CD14/AKT2/RAB7A/FLNA/SNX33/RHOA/FHOD1/S10…
VEGF signaling pathway	VEGF signaling pathway	VEGF signaling pathway	49	-0.435396	-1.51316	0.0133441	0.0459629	0.0276671	1859	tags=35%, list=13%, signal=30%	PLCG2/HSPB1/RAC3/PRKCB/RAC2/MAPK14/MAP2K2/MAPK1/PIK3CD/SRC/PLA2G4C/MAPK3/AKT2/PXN/MAPKAPK3/MAPKAPK2/AKT1
Alzheimer disease	Alzheimer disease	Alzheimer disease	309	-0.27513	-1.26274	0.0139909	0.0477088	0.0287181	3059	tags=26%, list=21%, signal=21%	NDUFB4/TUBB4A/CDK5/DVL3/MME/APH1A/IKBKB/PLCB2/SDHA/ATG13/CSF1/TUBB4B/UQCRFS1/WNT7A/CYC1/PSMD8/COX5B/FZD2/RTN3/SEM1/ATG101/KLC3/CYBB/PSMD1/ATP5F1A/AXIN1/UQCR11/NDUFB10/TUBA4A/IRS1/UQCRHL/COX6B1/APC2/TUBA1A/RTN4/PSMA5/PPIF/LRP5/MAP2K2/ATP2A2/WIPI2/CALM1/NDUFA13/ND4L/PSMD9/MAP2K7/UQCRC1/TUBA1B/BACE1/MAPK1/PSMD3/CALM3/CAPN2/COX6A1/ARAF/PIK3CD/ATP8/ATP5F1B/FRAT1/DDIT3/XBP1/MAPK3/PSMD2/TNF/ULK1/APP/AKT…
Calcium signaling pathway	Calcium signaling pathway	Calcium signaling pathway	131	-0.349727	-1.44617	0.0142242	0.0480242	0.0289079	2953	tags=37%, list=20%, signal=30%	NFATC1/CACNA1F/ATP2A3/NOS3/ATP2A1/ORAI3/ATP2B4/ITPR2/PPP3R1/VDAC3/CYSLTR1/PLCG2/PDGFRB/P2RX5/PLCB2/PRKCB/GNAL/RYR1/SMIM6/CXCR4/GRIN3B/ADORA2B/PTK2B/PLCD3/TFEB/TBXA2R/GRIN3A/GNAS/PPIF/ATP2A2/NTSR1/CALM1/TPCN1/CALM3/EGF/PHKB/ADCY9/RET/CAMK1/PHKA2/PLCB3/SLC8A3/PRKACA/PLCD1/TPCN2/STIM1/MYLK/MCOLN1/GNA15
Endometrial cancer	Endometrial cancer	Endometrial cancer	54	-0.437269	-1.55033	0.0147953	0.0494513	0.029767	2875	tags=35%, list=20%, signal=28%	GADD45G/MLH1/GADD45A/AXIN1/APC2/MAP2K2/BAX/CTNNA1/MAPK1/ARAF/PIK3CD/EGF/CDH1/MAPK3/ELK1/AKT2/GRB2/AKT1/CDKN1A
Nucleocytoplasmic transport	Nucleocytoplasmic transport	Nucleocytoplasmic transport	98	0.377136	1.41278	0.0149369	0.0494513	0.029767	1455	tags=18%, list=10%, signal=17%	PNN/SRRM1/RANBP2/NUP43/KPNA5/NUP54/SUMO4/PHAX/XPO4/NMD3/IPO7/THOC1/UPF3B/SENP2/SUMO2/NUP42/THOC2/UPF3A
GABAergic synapse	GABAergic synapse	GABAergic synapse	45	-0.455543	-1.53985	0.0154099	0.0505267	0.0304143	2771	tags=40%, list=19%, signal=32%	TRAK2/PRKCB/GNG11/ADCY5/GABARAPL1/ABAT/GNG5/GLUL/GNGT2/GNB1/SLC38A5/NSF/ADCY9/SRC/GNB2/GNAO1/PRKACA/SLC6A12
Epithelial cell signaling in Helicobacter pylori infection	Epithelial cell signaling in Helicobacter pylori infection	Epithelial cell signaling in Helicobacter pylori infection	55	-0.427315	-1.52196	0.0158857	0.0506265	0.0304744	3323	tags=40%, list=23%, signal=31%	LYN/GIT1/CXCR1/PLCG2/JUN/IKBKB/ATP6V1B2/CSK/MAP3K14/ATP6V0D1/ATP6V0E1/MAPK14/ATP6V0B/ATP6V1E1/PAK1/ATP6AP1/SRC/ATP6V0C/ATP6V1H/TCIRG1/RELA/HBEGF
Prolactin signaling pathway	Prolactin signaling pathway	Prolactin signaling pathway	53	-0.421648	-1.48451	0.0157532	0.0506265	0.0304744	1964	tags=25%, list=14%, signal=21%	CISH/MAPK14/MAP2K2/SOCS3/MAPK1/PIK3CD/SRC/MAPK3/AKT2/RELA/SHC1/GRB2/AKT1
Phospholipase D signaling pathway	Phospholipase D signaling pathway	Phospholipase D signaling pathway	110	-0.357127	-1.45387	0.0156236	0.0506265	0.0304744	2376	tags=36%, list=16%, signal=31%	CXCR1/PLCG2/LPAR2/PDGFRB/RRAS/PLCB2/PIK3R6/CYTH4/GAB2/PTK2B/AGPAT3/CYTH1/ADCY5/FCER1G/GNAS/MRAS/GRM2/MAP2K2/TSC2/DGKQ/MAPK1/ARF1/PIK3CD/DNM2/EGF/AGPAT1/ADCY9/PLA2G4C/MAPK3/CYTH2/PLD2/AKT2/PLCB3/PIK3R5/RHOA/SYK/GNA12/SHC1/GRB2/AKT1
JAK-STAT signaling pathway	JAK-STAT signaling pathway	JAK-STAT signaling pathway	100	-0.361497	-1.43913	0.0173222	0.0546933	0.0329223	2255	tags=27%, list=16%, signal=23%	EPOR/PIAS3/IL20RB/CISH/CCND3/PIAS4/SOCS3/IL4R/STAT2/PTPN6/TYK2/IFNG/PIK3CD/EGF/OSM/IL15RA/IL2RA/STAT6/BCL2L1/JAK1/PIM1/AKT2/GRB2/IL27/AKT1/CDKN1A/LIF
Dilated cardiomyopathy	Dilated cardiomyopathy	Dilated cardiomyopathy	66	-0.392259	-1.46145	0.0175302	0.0548422	0.033012	2322	tags=33%, list=16%, signal=28%	ITGA10/EMD/ADCY5/ITGB5/ITGB3/ITGA3/GNAS/ATP2A2/TPM4/TGFB1/DAG1/ITGA2B/ITGB7/ITGB4/ADCY9/MYBPC3/TNF/ITGA5/SLC8A3/PRKACA/DES/LMNA
Cellular senescence	Cellular senescence	Cellular senescence	139	-0.330961	-1.37036	0.0177606	0.0550579	0.0331418	1935	tags=22%, list=13%, signal=20%	CCND3/MRAS/MAPK14/CHEK2/MAP2K2/CALM1/CCNB1/TSC2/MAPK1/CALM3/CAPN2/HLA-B/SQSTM1/TGFB1/PIK3CD/E2F2/MAP2K3/CCNE1/TRPV4/MAPK3/RASSF5/AKT2/KIR2DL4/EIF4EBP1/E2F4/RELA/CAPN1/MAPKAPK2/E2F1/AKT1/CDKN1A
TNF signaling pathway	TNF signaling pathway	TNF signaling pathway	97	-0.36351	-1.43646	0.0183121	0.0562559	0.033863	1908	tags=25%, list=13%, signal=22%	TAB2/MAPK14/CEBPB/SOCS3/RHBDF2/MAP2K7/ATF6B/MAPK1/RIPK3/CREB3/FRMD8/PIK3CD/MAP2K3/MAPK3/BCL3/TNF/AKT2/LTA/RPS6KA4/RELA/MMP14/AKT1/CXCL5/LIF
Ferroptosis	Ferroptosis	Ferroptosis	36	-0.460877	-1.49931	0.0193335	0.0588635	0.0354326	2792	tags=39%, list=19%, signal=31%	HMOX1/CYBB/ACSL5/FTL/SAT1/ALOX15/FTH1/LPCAT3/GSS/SLC3A2/STEAP3/PCBP1/ATG7/GPX4
Proteoglycans in cancer	Proteoglycans in cancer	Proteoglycans in cancer	149	-0.317839	-1.34394	0.0197417	0.0595746	0.0358606	2773	tags=31%, list=19%, signal=25%	WNT7A/PRKCB/FZD2/HSPG2/ACTG1/RPS6KB2/ARHGEF12/TLR4/VAV1/CD44/ITGB5/ITGB3/TLR2/HPSE/MRAS/MAPK14/MAP2K2/MAPK1/ARHGEF1/PTPN6/THBS1/TGFB1/ARAF/PIK3CD/SDC4/PAK1/SLC9A1/SRC/MAPK3/CTTN/TNF/ELK1/AKT2/PXN/ITGA5/WNT5B/MSN/FLNA/GPC1/RHOA/PRKACA/HBEGF/FZD5/GRB2/AKT1/CDKN1A
Malaria	Malaria	Malaria	36	-0.456585	-1.48535	0.0215017	0.0629208	0.0378749	3354	tags=53%, list=23%, signal=41%	GYPC/THBS4/ICAM1/CR1/ITGAL/HBB/TLR4/TLR2/PECAM1/THBS1/TGFB1/IFNG/SELP/ACKR1/ITGB2/TNF/THBS3/MYD88/LRP1
Salivary secretion	Salivary secretion	Salivary secretion	45	-0.43923	-1.48471	0.021916	0.0629208	0.0378749	2951	tags=36%, list=20%, signal=28%	PLCB2/ATP1A3/PRKCB/ADCY5/GNAS/CALM1/CALM3/ATP1B2/SLC9A1/ADCY9/PLCB3/SLC4A2/PRKACA/ATP1A1/CST3/BST1
Staphylococcus aureus infection	Staphylococcus aureus infection	Staphylococcus aureus infection	45	-0.438904	-1.48361	0.021916	0.0629208	0.0378749	2612	tags=38%, list=18%, signal=31%	ITGAL/C1QA/C5/C2/HLA-DMB/FCGR3B/C1QC/C5AR1/FPR3/C1R/C1QB/SELP/ITGB2/C3AR1/KRT23/ITGAM/HLA-DQB2
Neuroactive ligand signaling	Neuroactive ligand signaling	Neuroactive ligand signaling	75	-0.378738	-1.45368	0.0212407	0.0629208	0.0378749	3492	tags=41%, list=24%, signal=32%	SLC17A9/SLC1A7/P2RY11/GABBR1/OGFR/GNG8/HTR3A/P2RX5/PLCB2/PRKCB/GNAL/GNG11/GRIN3B/ADORA2B/ADCY5/GNG5/GRIN3A/GNAS/GRM2/GNGT2/ACHE/GNB1/SLC6A4/ADCY9/GNB2/GNAO1/PLCB3/ADRA2A/PRKACA/SLC6A12/ADORA3
T cell receptor signaling pathway	T cell receptor signaling pathway	T cell receptor signaling pathway	105	-0.356843	-1.43598	0.0218012	0.0629208	0.0378749	1859	tags=20%, list=13%, signal=18%	MAPK14/NCK2/MAP2K2/PAK4/MAP2K7/MAPK1/PTPN6/IFNG/PIK3CD/PPP2R5D/PAK1/MAPK3/PPP2R5B/TNF/AKT2/RHOA/RELA/CD4/LCP2/GRB2/AKT1
Chagas disease	Chagas disease	Chagas disease	83	-0.367524	-1.42383	0.0223267	0.0629208	0.0378749	2278	tags=28%, list=16%, signal=23%	TLR4/CALR/TLR2/GNAS/MAPK14/C1QC/MAPK1/TGFB1/IFNG/PIK3CD/C1QB/TICAM1/MAPK3/ACE/TNF/AKT2/GNAO1/PLCB3/RELA/MYD88/IRAK1/AKT1/GNA15
Bacterial invasion of epithelial cells	Bacterial invasion of epithelial cells	Bacterial invasion of epithelial cells	62	-0.371702	-1.36964	0.0220645	0.0629208	0.0378749	1231	tags=23%, list=9%, signal=21%	CTNNA1/PIK3CD/ARPC5/CLTCL1/DNM2/CDH1/SRC/CTTN/PXN/ITGA5/VCL/RHOA/SHC1/ELMO1
Cytokine-cytokine receptor interaction	Cytokine-cytokine receptor interaction	Cytokine-cytokine receptor interaction	157	-0.305527	-1.3008	0.0221877	0.0629208	0.0378749	2836	tags=25%, list=20%, signal=20%	CSF1/IL2RG/TNFRSF21/TNFSF8/IL10RA/CXCR4/IL23A/TNFSF12/CSF1R/EPOR/IL20RB/ACVR1/PF4/NODAL/XCR1/TNFRSF8/RELT/IL4R/TNFSF13/IL17RC/TNFRSF10C/TGFB1/IFNG/OSM/IL15RA/IL2RA/TNF/LTA/TNFSF4/CCR10/IL1RN/CD4/GDF7/IL27/CXCL5/CXCL16/BMP6/ACVRL1/LIF
Olfactory transduction	Olfactory transduction	Olfactory transduction	29	-0.506133	-1.55608	0.0230585	0.0644504	0.0387956	2734	tags=45%, list=19%, signal=36%	OR2W3/GNAL/GRK2/GRK3/PDE2A/CALM1/GNB1/CALM3/ARRB2/SLC8A3/PRKACA/OR2B6/ARRB1
Gastric acid secretion	Gastric acid secretion	Gastric acid secretion	42	-0.457891	-1.53406	0.024523	0.0674382	0.040594	2951	tags=40%, list=20%, signal=32%	PLCB2/ATP1A3/PRKCB/ACTG1/ADCY5/GNAS/CALM1/CALM3/ATP1B2/SLC9A1/ADCY9/KCNQ1/PLCB3/SLC4A2/PRKACA/ATP1A1/MYLK
Pyruvate metabolism	Pyruvate metabolism	Pyruvate metabolism	35	-0.457043	-1.47636	0.0244516	0.0674382	0.040594	2387	tags=31%, list=17%, signal=26%	HAGH/PCK2/LDHB/PKM/ACSS1/GRHPR/PC/AKR1A1/ACSS2/ALDH2/MDH1
Growth hormone synthesis, secretion and action	Growth hormone synthesis, secretion and action	Growth hormone synthesis, secretion and action	85	-0.36624	-1.43047	0.0247458	0.0675064	0.0406351	2339	tags=31%, list=16%, signal=26%	JUNB/STAT3/PLCG2/PLCB2/PRKCB/CREBBP/IRS1/ADCY5/GNAS/MAPK14/MAP2K2/SOCS3/ATF6B/MAPK1/CREB3/PIK3CD/MAP2K3/ADCY9/MAPK3/AKT2/IRS2/PLCB3/PRKACA/SHC1/GRB2/AKT1
Tyrosine metabolism	Tyrosine metabolism	Tyrosine metabolism	14	-0.59465	-1.5492	0.0253207	0.0679872	0.0409245	4533	tags=86%, list=31%, signal=59%	DBH/AOC3/AOC2/FAH/FAHD1/HGD/HPD/GSTZ1/GOT2/IL4I1/COMT/ALDH3B1
Vibrio cholerae infection	Vibrio cholerae infection	Vibrio cholerae infection	41	-0.461035	-1.54027	0.0252833	0.0679872	0.0409245	2804	tags=46%, list=19%, signal=37%	ACTB/PLCG2/PDIA4/ATP6V1B2/ACTG1/ATP6V0D1/ATP6V0E1/GNAS/ATP6V0B/ATP6V1E1/ARF1/ATP6AP1/ADCY9/SEC61A1/ATP6V0C/KCNQ1/ATP6V1H/PRKACA/TCIRG1
Central carbon metabolism in cancer	Central carbon metabolism in cancer	Central carbon metabolism in cancer	56	-0.407758	-1.46976	0.0264118	0.0703626	0.0423544	2401	tags=30%, list=17%, signal=25%	G6PD/SLC7A5/SCO2/PFKM/MAP2K2/LDHB/PKM/MAPK1/FLT3/PFKL/PIK3CD/HK3/RET/MAPK3/AKT2/PFKP/AKT1
Bile secretion	Bile secretion	Bile secretion	38	-0.454459	-1.49097	0.0269221	0.0706188	0.0425086	3105	tags=45%, list=22%, signal=35%	SLC9A3/ATP1A3/AQP9/ABCC4/AQP1/ADCY5/GNAS/LDLR/ABCC3/ATP1B2/SLC9A1/ADCY9/RXRA/SLC4A2/PRKACA/SLC22A1/ATP1A1
Toxoplasmosis	Toxoplasmosis	Toxoplasmosis	95	-0.349941	-1.38342	0.0268276	0.0706188	0.0425086	2278	tags=28%, list=16%, signal=24%	TLR4/HLA-DMB/LAMB2/TLR2/PPIF/TAB2/MAPK14/LDLR/LAMC1/MAPK1/TGFB1/TYK2/IFNG/MAP2K3/ALOX5/MAPK3/BCL2L1/TNF/JAK1/AKT2/GNAO1/PIK3R5/RELA/MYD88/IRAK1/AKT1/HLA-DQB2
Cholesterol metabolism	Cholesterol metabolism	Cholesterol metabolism	29	-0.499403	-1.53539	0.0277791	0.0717626	0.0431971	3627	tags=45%, list=25%, signal=34%	NPC2/VDAC3/SORT1/STAR/VAPB/LRPAP1/CYP27A1/SOAT1/LDLR/STARD3/TSPO/VAPA/LRP1
Lipid and atherosclerosis	Lipid and atherosclerosis	Lipid and atherosclerosis	164	-0.306305	-1.30716	0.0276971	0.0717626	0.0431971	2278	tags=23%, list=16%, signal=19%	TLR4/VAV1/HSP90AB1/NFE2L2/TLR2/IRF3/TAB2/MAPK14/BAX/LDLR/CALM1/MAP2K7/NCF2/MAPK1/CALM3/ARHGEF1/PIK3CD/DDIT3/MAP2K3/XBP1/SELP/SRC/RXRA/TICAM1/MAPK3/BCL2L1/TNF/CD14/AKT2/PLCB3/RHOA/IRF7/RELA/MYD88/RXRB/IRAK1/AKT1
Cytosolic DNA-sensing pathway	Cytosolic DNA-sensing pathway	Cytosolic DNA-sensing pathway	64	-0.380482	-1.41389	0.0285223	0.0731286	0.0440194	3376	tags=33%, list=23%, signal=25%	AIM2/CCL4L2/NLRP3/IKBKB/POLR2H/ZBP1/STING1/ZDHHC1/IRF3/POLR1D/POLR3K/SAMHD1/RIPK3/DNASE2/ADAR/POLR2E/PCBP1/IRF7/MEFV/RELA/POLR3H
Neurotrophin signaling pathway	Neurotrophin signaling pathway	Neurotrophin signaling pathway	100	-0.35034	-1.39471	0.0292451	0.0744222	0.0447981	1859	tags=23%, list=13%, signal=20%	MAPK14/MAP2K2/BAX/RPS6KA1/CALM1/PRKCD/MAP2K7/MAPK1/CALM3/PIK3CD/BEX3/MAPK3/AKT2/RAPGEF1/ARHGDIB/RHOA/RELA/SHC1/ARHGDIA/IRAK1/MAPKAPK2/GRB2/AKT1
Porphyrin metabolism	Porphyrin metabolism	Porphyrin metabolism	22	-0.546034	-1.57961	0.0296813	0.0749727	0.0451294	3109	tags=82%, list=22%, signal=64%	HMOX2/ALAS1/FXN/FECH/HMBS/HCCS/UROD/PPOX/UROS/GUSB/ALAD/COX10/ALAS2/HMOX1/BLVRA/FTL/EPRS1/FTH1
Renin-angiotensin system	Renin-angiotensin system	Renin-angiotensin system	14	-0.586257	-1.52733	0.0306165	0.0766334	0.0461291	787	tags=43%, list=5%, signal=41%	MME/THOP1/ACE/PRCP/CTSA/ANPEP
Chemical carcinogenesis - reactive oxygen species	Chemical carcinogenesis - reactive oxygen species	Chemical carcinogenesis - reactive oxygen species	181	-0.305616	-1.32364	0.0307882	0.0766334	0.0461291	2886	tags=26%, list=20%, signal=21%	SDHA/UQCRFS1/HMOX1/CYC1/COX5B/MAP3K14/ABL1/ATP5F1A/UQCR11/NDUFB10/ACP1/UQCRHL/MGST2/PTPN1/COX6B1/SLC26A6/PRKD2/NFE2L2/PPIF/MAPK14/MAP2K2/PRKCD/NDUFA13/ND4L/MAP2K7/MGST3/UQCRC1/NCF2/MAPK1/COX6A1/ARAF/PIK3CD/ATP8/ATP5F1B/EGF/SRC/AKR1A1/MAPK3/PLD2/AKT2/GSTO2/RELA/CBR1/COX8A/UQCR10/GRB2/AKT1
Insulin resistance	Insulin resistance	Insulin resistance	86	-0.365762	-1.43577	0.0333945	0.0825182	0.0496714	3478	tags=40%, list=24%, signal=30%	PYGB/TNFRSF1A/PTPRF/TRIB3/STAT3/SLC27A1/PRKAG2/IKBKB/PYGM/PRKCB/CPT1A/RPS6KB2/IRS1/PTPN1/SLC27A4/PYGL/PCK2/RPS6KA1/SOCS3/PRKCD/G6PC3/CREB3/NR1H2/PIK3CD/CRTC2/SLC27A3/TNF/AKT2/IRS2/RELA/PTPA/MLXIP/SLC2A4/AKT1
Th1 and Th2 cell differentiation	Th1 and Th2 cell differentiation	Th1 and Th2 cell differentiation	78	-0.359787	-1.38547	0.0354528	0.0869742	0.0523536	2249	tags=21%, list=16%, signal=17%	HLA-DMB/NFKBIE/MAPK14/IL4R/MAPK1/TYK2/IFNG/NOTCH2/IL2RA/STAT6/MAPK3/JAK1/RELA/MAML3/CD4/HLA-DQB2
Pentose phosphate pathway	Pentose phosphate pathway	Pentose phosphate pathway	25	-0.517019	-1.54522	0.0357297	0.0870273	0.0523856	2846	tags=44%, list=20%, signal=35%	TKT/G6PD/PFKM/PGD/PFKL/GPI/ALDOA/RPIA/PGM1/FBP1/PFKP
Fluid shear stress and atherosclerosis	Fluid shear stress and atherosclerosis	Fluid shear stress and atherosclerosis	109	-0.339589	-1.37377	0.0362868	0.0877576	0.0528252	3690	tags=42%, list=26%, signal=32%	CYBA/ARHGEF2/MAP3K5/MMP9/TNFRSF1A/TXN/ACTB/ICAM1/JUN/IL1R2/MGST1/IKBKB/RAC3/HMOX1/ACTG1/KLF2/MAPK7/MGST2/HSP90AB1/RAC2/ITGB3/ACVR1/NFE2L2/PIAS4/MAPK14/PECAM1/CALM1/GSTP1/MAP2K7/MGST3/NCF2/CALM3/SQSTM1/IFNG/PIK3CD/SDC4/ITGA2B/SRC/TRPV4/TNF/AKT2/GSTO2/GPC1/RHOA/RELA/AKT1
Apelin signaling pathway	Apelin signaling pathway	Apelin signaling pathway	101	-0.338097	-1.34518	0.0375032	0.0900604	0.0542114	3217	tags=34%, list=22%, signal=26%	PRKAG2/GNG8/RRAS/PLCB2/PIK3R6/MEF2D/RYR1/GNG11/KLF2/RPS6KB2/ADCY5/BORCS8-MEF2B/GNG5/MRAS/MAP2K2/GNGT2/CALM1/GNB1/MAPK1/CALM3/HDAC5/SLC9A1/CDH1/ADCY9/MAPK3/GNB2/AKT2/PLCB3/PIK3R5/SLC8A3/PRKACA/ACTA2/MYLK/AKT1
Alcoholic liver disease	Alcoholic liver disease	Alcoholic liver disease	101	-0.336947	-1.34061	0.0395303	0.0942646	0.0567421	2827	tags=33%, list=20%, signal=26%	ADIPOR1/TRADD/ACOX1/MAP3K14/CPT1A/ACADVL/C1QA/C5/MLYCD/C2/TLR4/IRF3/TAB2/MAPK14/C1QC/C5AR1/MAP2K7/IL17RC/FASN/MAP2K3/C1QB/LPIN2/TICAM1/C3AR1/TNF/CD14/AKT2/CAMKK2/RELA/ALDH2/MYD88/IRAK1/AKT1
Sphingolipid signaling pathway	Sphingolipid signaling pathway	Sphingolipid signaling pathway	107	-0.329375	-1.32702	0.04567	0.108149	0.0650998	2951	tags=28%, list=20%, signal=22%	PLCB2/RAC3/CERS4/PRKCB/TRADD/SMPD1/GAB2/CERS2/FCER1G/RAC2/MAPK14/MAP2K2/BAX/SGPL1/MAPK1/PIK3CD/S1PR3/PPP2R5D/MAPK3/PPP2R5B/TNF/PLD2/AKT2/PLCB3/ABCC1/RHOA/GNA12/RELA/AKT1/ADORA3
Huntington disease	Huntington disease	Huntington disease	247	-0.272517	-1.22182	0.048001	0.112885	0.0679506	3158	tags=29%, list=22%, signal=23%	PSMB7/DNAH2/NDUFB4/TUBB4A/CLTA/PLCB2/POLR2C/TBPL1/TAF4/SDHA/AP2B1/ATG13/TUBB4B/UQCRFS1/HDAC1/CYC1/PSMD8/POLR2H/COX5B/STX1A/CREBBP/DNAL4/SEM1/ATG101/KLC3/PSMD1/ATP5F1A/UQCR11/NDUFB10/TUBA4A/TGM2/UQCRHL/COX6B1/BBC3/TUBA1A/AP2A1/PSMA5/PPIF/AP2A2/BAX/WIPI2/HIP1/AP2M1/AP2S1/POLR2A/NDUFA13/ND4L/HTT/PSMD9/MAP2K7/UQCRC1/TUBA1B/PSMD3/ACTR1A/CREB3/COX6A1/ATP8/ATP5F1B/CLTCL1/DCTN2/PSMD2/POLR2G/ULK1/POLR2E/P…
Spliceosome	Spliceosome	Spliceosome	127	0.338978	1.31728	0.0485893	0.113486	0.0683123	3329	tags=30%, list=23%, signal=23%	SNRPF/CDC40/SRSF10/PRPF38B/RBM25/LSM8/SNRPD1/SRSF7/SMNDC1/TCERG1/PRPF40A/LSM6/PRPF40B/THOC1/RBMX/THOC2/LSM3/TRA2A/SYF2/LSM5/HNRNPA3/SNRPA1/HNRNPA1/CRNKL1/SF3B6/MAGOH/U2SURP/SF3B1/SNRPD3/RBM17/SRSF2/SRSF1/LSM2/LSM7/HSPA1L/NCBP2/SRSF3/SNRPG
Glycosaminoglycan degradation	Glycosaminoglycan degradation	Glycosaminoglycan degradation	16	-0.590779	-1.59444	0.0507792	0.116998	0.0704264	3109	tags=56%, list=22%, signal=44%	IDS/GUSB/HEXA/HPSE/ARSB/GALNS/HYAL3/GLB1/GNS
RNA degradation	RNA degradation	RNA degradation	70	0.378525	1.3433	0.0505051	0.116998	0.0704264	3653	tags=37%, list=25%, signal=28%	DCP2/LSM8/CNOT6L/TENT4A/PNPT1/CNOT7/DHX36/SKIC3/LSM6/XRN1/DIS3/LSM3/ZCCHC7/LSM5/PAN3/C1D/BTG1/CNOT6/PAN2/TENT4B/LSM2/LSM7/CNOT4/DDX6/CNOT10/PABPC4
Hormone signaling	Hormone signaling	Hormone signaling	97	-0.338817	-1.33888	0.0515817	0.118049	0.0710592	3275	tags=32%, list=23%, signal=25%	STAT3/ESR2/GNG8/PLCB2/ADIPOR1/GNG11/GIPR/RAMP3/IRS1/ADCY5/EPOR/ITGB3/ACVR1/GNG5/GNAS/GNGT2/GNB1/GPER1/PIK3CD/STK11/ADCY9/SRC/GNB2/IRS2/GNAO1/PLCB3/ADRA2A/RHOA/PRKACA/GNA12/GNA15
Th17 cell differentiation	Th17 cell differentiation	Th17 cell differentiation	93	-0.338449	-1.33572	0.0529498	0.120373	0.0724576	2254	tags=23%, list=16%, signal=19%	HSP90AB1/HLA-DMB/NFKBIE/FOXP3/MAPK14/IL4R/MAPK1/TGFB1/TYK2/IFNG/RXRA/IL2RA/STAT6/MAPK3/JAK1/RARA/RELA/CD4/RXRB/IL27/HLA-DQB2
Transcriptional misregulation in cancer	Transcriptional misregulation in cancer	Transcriptional misregulation in cancer	139	-0.304347	-1.26017	0.0571227	0.128999	0.0776502	2089	tags=21%, list=14%, signal=18%	NR4A3/H3C4/PML/MAX/BAX/CEBPB/TCF3/MLLT1/SPI1/TSPAN7/FLT3/DOT1L/DDIT3/LYL1/ITGB7/RXRA/PTCRA/BCL2L1/CD14/TFE3/RARA/RELA/RXRB/ITGAM/MEIS1/H3C10/JUP/BAIAP3/CDKN1A
Homologous recombination	Homologous recombination	Homologous recombination	38	0.443788	1.40487	0.0578231	0.129722	0.0780853	567	tags=16%, list=4%, signal=15%	MRE11/SYCP3/BARD1/RAD51D/ATM/ABRAXAS1
Diabetic cardiomyopathy	Diabetic cardiomyopathy	Diabetic cardiomyopathy	165	-0.288692	-1.22869	0.0596899	0.133034	0.0800793	2951	tags=25%, list=20%, signal=20%	PLCB2/SDHA/UQCRFS1/MPC2/PRKCB/CYC1/COX5B/CYBB/ATP5F1A/G6PD/UQCR11/NDUFB10/IRS1/UQCRHL/RAC2/COX6B1/PPIF/MAPK14/ATP2A2/PRKCD/NDUFA13/ND4L/UQCRC1/NCF2/COX6A1/TGFB1/MPC1/PIK3CD/PDK4/ATP8/ATP5F1B/ACE/AKT2/PLCB3/RELA/PTPA/COX8A/UQCR10/SLC2A4/AKT1/PDK2
GnRH secretion	GnRH secretion	GnRH secretion	43	-0.425359	-1.43554	0.0619048	0.137075	0.0825115	1820	tags=42%, list=13%, signal=37%	CACNA1F/KISS1R/ITPR2/GABBR1/ESR2/HCN2/PLCB2/PRKCB/MAP2K2/GPER1/MAPK1/PIK3CD/MAPK3/ARRB2/AKT2/PLCB3/AKT1/ARRB1
Glucagon signaling pathway	Glucagon signaling pathway	Glucagon signaling pathway	72	-0.356325	-1.35656	0.0637255	0.140196	0.0843903	2058	tags=29%, list=14%, signal=25%	PYGL/PCK2/PFKM/GNAS/CALM1/G6PC3/LDHB/PKM/PFKL/CALM3/CREB3/CRTC2/PHKB/PHKA2/AKT2/LOC102724428/PLCB3/PRKACA/FBP1/PFKP/AKT1
AGE-RAGE signaling pathway in diabetic complications	AGE-RAGE signaling pathway in diabetic complications	AGE-RAGE signaling pathway in diabetic complications	75	-0.351592	-1.34948	0.0641975	0.140329	0.0844704	3275	tags=33%, list=23%, signal=26%	STAT3/PLCG2/ICAM1/AGER/JUN/PLCB2/PRKCB/CYBB/PLCD3/MAPK14/BAX/PRKCD/MAPK1/TGFB1/PIK3CD/COL4A3/MAPK3/TNF/PIM1/AKT2/PLCB3/PLCD1/RELA/AKT1/DIAPH1
Necroptosis	Necroptosis	Necroptosis	114	-0.312722	-1.27588	0.0681199	0.147955	0.0890605	4036	tags=46%, list=28%, signal=33%	CHMP1B/CHMP6/CASP1/PYCARD/IFNAR2/STAT5B/CHMP1A/VDAC3/PARP1/PYGB/CHMP3/TNFRSF1A/H2AX/STAT3/CHMP4B/NLRP3/PYGM/TRADD/SMPD1/ZBP1/CYBB/H2AC17/TLR4/HSP90AB1/FTL/PYGL/ALOX15/GLUL/H2AC25/BAX/FTH1/VPS4A/STAT2/RIPK3/CAPN2/SQSTM1/TYK2/IFNG/TICAM1/RBCK1/PLA2G4C/STAT6/SHARPIN/TNF/JAK1/AIFM1/H2AC6/H2AC8/MACROH2A1/SPATA2L/CAPN1/H2AC11
Aldosterone synthesis and secretion	Aldosterone synthesis and secretion	Aldosterone synthesis and secretion	64	-0.361576	-1.34363	0.0695444	0.150093	0.0903474	2263	tags=31%, list=16%, signal=26%	PLCB2/ATP1A3/PRKCB/ADCY5/PRKD2/PDE2A/GNAS/LDLR/CALM1/ATF6B/CALM3/CREB3/NR4A2/ATP1B2/ADCY9/CAMK1/DAGLA/PLCB3/PRKACA/ATP1A1
Other glycan degradation	Other glycan degradation	Other glycan degradation	16	-0.572309	-1.54459	0.0700417	0.150215	0.0904213	4297	tags=62%, list=30%, signal=44%	HEXB/GBA2/HEXD/MANBA/HEXA/MAN2B1/NEU1/MAN2C1/FUCA2/GLB1
Motor proteins	Motor proteins	Motor proteins	133	-0.304048	-1.25678	0.072324	0.15414	0.092784	3568	tags=35%, list=25%, signal=26%	DCTN1/KIF13B/KIF20A/KIFC2/DYNC2H1/ACTB/TUBB/MYO1E/DNAH2/CAPZB/TUBB4A/MYO18A/KIF13A/TUBB4B/MYO15B/DNAL4/ACTG1/KLC3/MYO1G/TUBA4A/KIFC3/TNNI2/TUBA1A/MYO1F/DYNC1H1/MYO1D/TPM4/MYO1C/TUBA1B/KIF2C/ACTR1A/DYNLRB1/KIF1C/TNNT3/MYH9/KIF24/DCTN2/MYO9B/KIFC1/MYO7A/TUBB1/DYNLL2/KIF3C/ACTA2/DYNLT4/TNNT1
Type II diabetes mellitus	Type II diabetes mellitus	Type II diabetes mellitus	34	-0.448577	-1.43699	0.0740741	0.15689	0.094439	1709	tags=29%, list=12%, signal=26%	SOCS3/PRKCD/PKM/MAPK1/PIK3CD/HK3/MAPK3/TNF/IRS2/SLC2A4
Regulation of lipolysis in adipocytes	Regulation of lipolysis in adipocytes	Regulation of lipolysis in adipocytes	33	-0.458438	-1.45698	0.0763547	0.15956	0.0960464	2339	tags=33%, list=16%, signal=28%	IRS1/ADCY5/GNAS/PIK3CD/PNPLA2/ADCY9/AKT2/IRS2/PRKACA/PTGS1/AKT1
Mineral absorption	Mineral absorption	Mineral absorption	33	-0.456381	-1.45044	0.0763547	0.15956	0.0960464	3105	tags=45%, list=22%, signal=36%	SLC9A3/CLCN2/CYBRD1/ATP1A3/HMOX1/FTL/SLC26A6/FTH1/MT2A/ATP1B2/SLC31A1/MT1X/ATOX1/SLC8A3/ATP1A1
Melanogenesis	Melanogenesis	Melanogenesis	64	-0.357259	-1.32759	0.0767386	0.15956	0.0960464	3030	tags=31%, list=21%, signal=25%	DVL3/PLCB2/WNT7A/PRKCB/FZD2/CREBBP/ADCY5/GNAS/MAP2K2/CALM1/MAPK1/CALM3/CREB3/ADCY9/MAPK3/GNAO1/PLCB3/WNT5B/PRKACA/FZD5
Cholinergic synapse	Cholinergic synapse	Cholinergic synapse	73	-0.341643	-1.31017	0.0776699	0.160518	0.0966228	1756	tags=30%, list=12%, signal=27%	PLCB2/PIK3R6/PRKCB/GNG11/ADCY5/GNG5/GNGT2/ACHE/GNB1/MAPK1/CREB3/PIK3CD/ADCY9/MAPK3/GNB2/AKT2/KCNQ1/GNAO1/PLCB3/PIK3R5/PRKACA/AKT1
Other types of O-glycan biosynthesis	Other types of O-glycan biosynthesis	Other types of O-glycan biosynthesis	32	-0.443683	-1.40144	0.0810811	0.166558	0.100259	1314	tags=28%, list=9%, signal=26%	GALNT14/POFUT1/RFNG/PLOD3/COLGALT1/POMT2/B4GALT3/XXYLT1/GALNT2
FoxO signaling pathway	FoxO signaling pathway	FoxO signaling pathway	108	-0.312774	-1.26546	0.0826667	0.168798	0.101607	3275	tags=32%, list=23%, signal=25%	STAT3/PRKAG2/SETD7/FOXO4/AGAP2/IKBKB/GADD45G/BCL2L11/GADD45A/CREBBP/KLF2/IRS1/GABARAPL1/PCK2/MAPK14/MAP2K2/G6PC3/CCNB1/MAPK1/TGFB1/ARAF/PIK3CD/STK11/HOMER1/EGF/MAPK3/AKT2/CDKN2D/IRS2/PLK3/GRB2/SLC2A4/AKT1/DEPP1/CDKN1A
Thyroid hormone synthesis	Thyroid hormone synthesis	Thyroid hormone synthesis	47	-0.389975	-1.34342	0.0843373	0.171185	0.103044	2951	tags=36%, list=20%, signal=29%	PLCB2/ATP1A3/TG/PDIA4/PRKCB/ASGR2/HSPA5/ADCY5/GNAS/ATF6B/CREB3/ASGR1/ATP1B2/ADCY9/PLCB3/PRKACA/ATP1A1
Cardiac muscle contraction	Cardiac muscle contraction	Cardiac muscle contraction	56	-0.363975	-1.31194	0.0853081	0.17213	0.103613	2862	tags=30%, list=20%, signal=24%	ATP1A3/UQCRFS1/CYC1/COX5B/UQCR11/UQCRHL/COX6B1/ATP2A2/TPM4/UQCRC1/COX6A1/ATP1B2/SLC9A1/SLC8A3/ATP1A1/COX8A/UQCR10
Basal transcription factors	Basal transcription factors	Basal transcription factors	37	0.422572	1.33057	0.0862944	0.173096	0.104194	3177	tags=38%, list=22%, signal=30%	GTF2H1/TAF2/ERCC3/GTF2A1/TAF1/TAF4B/TBP/TAF13/GTF2F2/GTF2H3/TAF15/GTF2E1/GTF2E2/GTF2H2C
Longevity regulating pathway	Longevity regulating pathway	Longevity regulating pathway	70	-0.342367	-1.29312	0.0906863	0.180842	0.108857	2865	tags=37%, list=20%, signal=30%	ATG13/ADIPOR1/SESN2/RPTOR/ATG101/EHMT2/RPS6KB2/IRS1/ADCY5/EIF4E2/BAX/TSC2/ATF6B/CREB3/PIK3CD/STK11/ADCY9/ULK1/AKT1S1/AKT2/EIF4EBP1/IRS2/PRKACA/CAMKK2/RELA/AKT1
Cocaine addiction	Cocaine addiction	Cocaine addiction	29	-0.455475	-1.40033	0.092233	0.182857	0.11007	3230	tags=52%, list=22%, signal=40%	JUN/CDK5/FOSB/GRIN3B/ADCY5/GRIN3A/GNAS/GRM2/GPSM1/ATF6B/RGS9/CREB3/PRKACA/DLG4/RELA
Thyroid cancer	Thyroid cancer	Thyroid cancer	35	-0.427939	-1.38234	0.094431	0.184249	0.110908	1820	tags=26%, list=13%, signal=23%	MAP2K2/BAX/MAPK1/CDH1/RET/RXRA/MAPK3/RXRB/CDKN1A
Circadian entrainment	Circadian entrainment	Circadian entrainment	57	-0.36008	-1.29992	0.094431	0.184249	0.110908	2951	tags=35%, list=20%, signal=28%	GNG8/PLCB2/PRKCB/RYR1/GNG11/ADCY5/GNG5/GNAS/GNGT2/CALM1/GNB1/MAPK1/CALM3/ADCY9/PER1/MAPK3/GNB2/GNAO1/PLCB3/PRKACA
Axon guidance	Axon guidance	Axon guidance	130	-0.29742	-1.22949	0.0945559	0.184249	0.110908	2706	tags=30%, list=19%, signal=25%	LIMK1/PLCG2/EPHB2/RRAS/CDK5/RAC3/SEMA4B/NTNG2/ABL1/CXCR4/ARHGEF12/UNC5A/SSH2/RAC2/SRGAP2/PLXNA2/PLXNB3/NCK2/CFL1/EFNB1/PLXNA4/PAK4/SEMA4A/MAPK1/PLXNB2/PIK3CD/PAK1/SRC/DPYSL2/MAPK3/SSH3/SEMA3B/WNT5B/RHOA/ABLIM3/SEMA6B/UNC5B/GDF7/SLIT1
Morphine addiction	Morphine addiction	Morphine addiction	44	-0.392397	-1.32274	0.0963855	0.186747	0.112411	2900	tags=43%, list=20%, signal=35%	GRK5/PRKCB/GNG11/GRK2/ADCY5/GRK3/PDE2A/GNG5/GNAS/GRK6/GNGT2/GNB1/ADCY9/PDE4A/ARRB2/GNB2/GNAO1/PRKACA/ARRB1
Glutathione metabolism	Glutathione metabolism	Glutathione metabolism	39	-0.409974	-1.3594	0.0979021	0.188614	0.113535	2580	tags=33%, list=18%, signal=27%	GGT5/G6PD/MGST2/PGD/GSTP1/MGST3/OPLAH/GSS/GSTO2/ODC1/PRDX6/ANPEP/GPX4
Virion - Lassa virus and SFTS virus	Virion - Lassa virus and SFTS virus	Virion - Lassa virus and SFTS virus	11	-0.5782	-1.42254	0.0995763	0.190761	0.114828	1599	tags=45%, list=11%, signal=40%	PCDH1/MYH11/LAMP1/DAG1/MYH9
Antifolate resistance	Antifolate resistance	Antifolate resistance	27	-0.443983	-1.3446	0.103365	0.196593	0.118338	3241	tags=48%, list=22%, signal=37%	ALOX12/GART/FPGS/IKBKB/ABCC4/SHMT1/SLC19A1/SHMT2/ATIC/ABCC3/TNF/ABCC1/RELA
Protein digestion and absorption	Protein digestion and absorption	Protein digestion and absorption	42	-0.394307	-1.32104	0.103774	0.196593	0.118338	1213	tags=24%, list=8%, signal=22%	ATP1B2/COL4A3/SLC3A2/KCNQ1/SLC8A3/PRCP/COL8A2/ATP1A1/SLC7A7/COL9A3
Glycine, serine and threonine metabolism	Glycine, serine and threonine metabolism	Glycine, serine and threonine metabolism	24	-0.459021	-1.35866	0.107226	0.199842	0.120294	4179	tags=62%, list=29%, signal=44%	PGAM1/GLYCTK/SARDH/AOC3/AOC2/GNMT/SRR/PSPH/ALAS2/GLDC/SHMT1/SDSL/SHMT2/GRHPR/GCAT
Antigen processing and presentation	Antigen processing and presentation	Antigen processing and presentation	63	-0.341862	-1.26724	0.107143	0.199842	0.120294	3171	tags=33%, list=22%, signal=26%	KIR2DL1/RFX5/TAP1/TAPBP/KIR3DL1/KIR2DL3/HSPA6/HSPA5/HSP90AB1/HLA-DMB/CALR/PSME1/RFXANK/NFYC/HLA-B/IFNG/TNF/KIR2DL4/CD4/PSME3/HLA-DQB2
Cell cycle	Cell cycle	Cell cycle	150	-0.279643	-1.18475	0.107246	0.199842	0.120294	3213	tags=30%, list=22%, signal=24%	PPP2R1A/MCM5/RBX1/YWHAB/CDC25B/GADD45G/SKP1/SMC1A/HDAC1/GADD45A/CREBBP/ABL1/ANAPC5/ANAPC15/TFDP1/ORC1/MCM2/CCND3/CHEK2/ANAPC2/ESPL1/CDCA5/CCNB1/BUB1/CDC6/TGFB1/CDC45/TICRR/ANAPC13/SFN/PPP2R5D/E2F2/FZR1/CCNE1/PRKDC/PPP2R5B/PTTG2/MCM6/CDC20/CDKN2D/E2F4/PTTG1/E2F1/DDX11/CDKN1A
Inositol phosphate metabolism	Inositol phosphate metabolism	Inositol phosphate metabolism	65	-0.338488	-1.25727	0.111922	0.206526	0.124317	2334	tags=32%, list=16%, signal=27%	PLCD3/PIP4K2C/PLCH2/PI4KA/PI4K2A/INPP5A/FIG4/MTMR3/PI4KB/INPP5D/IPPK/PIK3CD/INPP5K/MTMR14/INPPL1/PIP4K2A/CDIPT/PLCB3/IMPA2/PLCD1/ITPK1
cAMP signaling pathway	cAMP signaling pathway	cAMP signaling pathway	124	-0.29319	-1.2091	0.112045	0.206526	0.124317	3230	tags=30%, list=22%, signal=23%	JUN/HCN2/RRAS/HCAR3/ATP1A3/RAC3/ABCC4/GIPR/CREBBP/ACOX1/GRIN3B/VAV1/ADCY5/RAC2/GRIN3A/GNAS/MAP2K2/ATP2A2/CALM1/MAPK1/CALM3/CREB3/PIK3CD/ATP1B2/PAK1/SLC9A1/ADCY9/PDE4A/MAPK3/PLD2/AKT2/RHOA/PRKACA/ATP1A1/RELA/ARAP3/AKT1
Signaling pathways regulating pluripotency of stem cells	Signaling pathways regulating pluripotency of stem cells	Signaling pathways regulating pluripotency of stem cells	90	-0.309883	-1.21368	0.11399	0.208556	0.125539	2284	tags=22%, list=16%, signal=19%	POU5F1/APC2/PCGF5/ACVR1/NODAL/MAPK14/MAP2K2/TCF3/KLF4/MAPK1/PIK3CD/MAPK3/JAK1/AKT2/WNT5B/FZD5/GRB2/AKT1/MEIS1/LIF
Protein processing in endoplasmic reticulum	Protein processing in endoplasmic reticulum	Protein processing in endoplasmic reticulum	154	-0.279827	-1.18222	0.11437	0.208556	0.125539	2579	tags=27%, list=18%, signal=23%	HSPA6/NSFL1C/HSPA5/RNF185/SIL1/RAD23A/HSPBP1/PREB/CKAP4/MOGS/HSP90AB1/CALR/NFE2L2/UBE4B/BAX/VCP/EDEM2/RNF5/MAP2K7/SEC24D/ATF6B/CAPN2/RPN2/DNAJC5/DNAJB2/UBE2G1/GANAB/DNAJB11/UBXN6/SEC23B/DDIT3/RPN1/SEC13/XBP1/BAG1/DNAJB1/SEC61A1/SYVN1/PPP1R15A/CAPN1/HYOU1/P4HB
Glycosphingolipid biosynthesis - ganglio series	Glycosphingolipid biosynthesis - ganglio series	Glycosphingolipid biosynthesis - ganglio series	12	-0.546114	-1.36975	0.118534	0.213765	0.128675	4297	tags=75%, list=30%, signal=53%	HEXB/B3GALT4/ST6GALNAC3/ST3GAL1/HEXA/ST6GALNAC4/ST3GAL2/GLB1/ST6GALNAC6
Small cell lung cancer	Small cell lung cancer	Small cell lung cancer	78	-0.321953	-1.23978	0.119107	0.213765	0.128675	2031	tags=23%, list=14%, signal=20%	LAMB2/ITGA3/MAX/BAX/LAMC1/PIK3CD/COL4A3/E2F2/ITGA2B/CCNE1/RXRA/BCL2L1/AKT2/RELA/RXRB/E2F1/AKT1/CDKN1A
NOD-like receptor signaling pathway	NOD-like receptor signaling pathway	NOD-like receptor signaling pathway	144	-0.282729	-1.18223	0.118694	0.213765	0.128675	2278	tags=24%, list=16%, signal=21%	TLR4/HSP90AB1/NAIP/GABARAPL1/IRF3/TAB2/MAPK14/TRIP6/PRKCD/MFN2/MAPK1/STAT2/RIPK3/TYK2/TRPV2/TICAM1/RBCK1/MAPK3/TXNIP/BCL2L1/NLRX1/SHARPIN/OAS1/TNF/JAK1/NLRP1/PLCB3/OAS3/RHOA/IRF7/MEFV/NLRP6/RELA/MYD88/OAS2
Hypertrophic cardiomyopathy	Hypertrophic cardiomyopathy	Hypertrophic cardiomyopathy	64	-0.334487	-1.24297	0.119904	0.21407	0.128858	2322	tags=30%, list=16%, signal=25%	ITGA10/EMD/ITGB5/ITGB3/ITGA3/ATP2A2/TPM4/TGFB1/DAG1/ITGA2B/ITGB7/ITGB4/ACE/MYBPC3/TNF/ITGA5/SLC8A3/DES/LMNA
Proximal tubule bicarbonate reclamation	Proximal tubule bicarbonate reclamation	Proximal tubule bicarbonate reclamation	15	-0.502059	-1.33541	0.122807	0.214755	0.129271	3105	tags=47%, list=22%, signal=37%	SLC9A3/ATP1A3/AQP1/PCK2/ATP1B2/ATP1A1/MDH1
IL-17 signaling pathway	IL-17 signaling pathway	IL-17 signaling pathway	63	-0.334462	-1.23981	0.121429	0.214755	0.129271	2990	tags=29%, list=21%, signal=23%	FOSB/IKBKB/TRADD/MAPK7/ANAPC5/HSP90AB1/TAB2/MAPK14/CEBPB/MAPK1/IL17RC/FOSL1/IFNG/JUND/MAPK3/TNF/RELA/CXCL5
Natural killer cell mediated cytotoxicity	Natural killer cell mediated cytotoxicity	Natural killer cell mediated cytotoxicity	92	-0.312612	-1.22629	0.122396	0.214755	0.129271	3353	tags=36%, list=23%, signal=28%	KIR2DL1/PLCG2/ICAM1/PRF1/GZMB/RAC3/KIR3DL1/KIR2DL3/PRKCB/ITGAL/PTK2B/VAV1/FCER1G/RAC2/FCGR3B/MAP2K2/ICAM2/MAPK1/PTPN6/HLA-B/ARAF/IFNG/PIK3CD/PAK1/ITGB2/MAPK3/HCST/TNF/KIR2DL4/SYK/SHC1/LCP2/GRB2
Neuroactive ligand-receptor interaction	Neuroactive ligand-receptor interaction	Neuroactive ligand-receptor interaction	114	-0.293687	-1.19822	0.122616	0.214755	0.129271	3412	tags=28%, list=24%, signal=22%	P2RY11/GABBR1/RXFP4/CYSLTR1/OGFR/LPAR2/TMEM97/P2RX5/GIPR/CALCRL/C5/GRIN3B/ADORA2B/INSL3/CHRNA2/TBXA2R/ADM/GRIN3A/GRM2/NTSR1/C5AR1/FPR3/NMB/TSPO/S1PR3/C3AR1/ADRA2A/F2RL3/CHRNE/PTGIR/PGRMC1/ADORA3
Histidine metabolism	Histidine metabolism	Histidine metabolism	12	-0.53926	-1.35256	0.127155	0.219883	0.132357	500	tags=33%, list=3%, signal=32%	HAL/ALDH3B1/ALDH2/CNDP2
Collecting duct acid secretion	Collecting duct acid secretion	Collecting duct acid secretion	18	-0.476849	-1.31631	0.128319	0.219883	0.132357	2795	tags=39%, list=19%, signal=31%	ATP6V1B2/ATP6V0D1/SLC12A7/ATP6V0E1/ATP6V1E1/ATP6V0C/TCIRG1
Insulin secretion	Insulin secretion	Insulin secretion	44	-0.376559	-1.26935	0.127711	0.219883	0.132357	2951	tags=32%, list=20%, signal=25%	PLCB2/ATP1A3/PRKCB/STX1A/ADCY5/GNAS/ATF6B/CREB3/ATP1B2/TRPM4/ADCY9/PLCB3/PRKACA/ATP1A1
Pathways of neurodegeneration - multiple diseases	Pathways of neurodegeneration - multiple diseases	Pathways of neurodegeneration - multiple diseases	368	-0.237908	-1.11844	0.12782	0.219883	0.132357	3279	tags=28%, list=23%, signal=22%	UBE2J2/TUBB/UBA7/AGER/PSMB7/TNFRSF1B/DNAH2/NDUFB4/TUBB4A/CDK5/DVL3/VAPB/PLCB2/SDHA/ATG13/CSF1/TUBB4B/UQCRFS1/WNT7A/PRKCB/CYC1/PSMD8/RYR1/UBE2L6/UBA52/COX5B/STX1A/FZD2/DNAL4/SEM1/ATG101/KLC3/CYBB/HSPA5/PSMD1/ATP5F1A/AXIN1/UQCR11/NDUFB10/PINK1/TUBA4A/UQCRHL/COX6B1/APC2/ATXN2L/TUBA1A/PSMA5/PPIF/MAPK14/LRP5/MAP2K2/BAX/ATP2A2/WIPI2/VCP/HIP1/CALM1/NDUFA13/FIG4/ND4L/HTT/PSMD9/MAP2K7/UQCRC1/TUBA1B/MFN2/M…
Colorectal cancer	Colorectal cancer	Colorectal cancer	81	-0.316341	-1.22095	0.130102	0.221824	0.133526	2875	tags=30%, list=20%, signal=24%	GADD45G/RAC3/BCL2L11/MLH1/GADD45A/RPS6KB2/AXIN1/RAC2/APC2/BBC3/MAP2K2/BAX/AREG/MAPK1/TGFB1/ARAF/PIK3CD/EGF/MAPK3/AKT2/RHOA/GRB2/AKT1/CDKN1A
Arachidonic acid metabolism	Arachidonic acid metabolism	Arachidonic acid metabolism	34	-0.404392	-1.29544	0.130864	0.222013	0.13364	1499	tags=29%, list=10%, signal=26%	ALOX15/PTGES/TBXAS1/ALOX15B/ALOX5/PLA2G4C/PTGDS/PTGS1/CBR1/GPX4
PD-L1 expression and PD-1 checkpoint pathway in cancer	PD-L1 expression and PD-1 checkpoint pathway in cancer	PD-L1 expression and PD-1 checkpoint pathway in cancer	80	-0.313445	-1.20924	0.133838	0.225935	0.136	2278	tags=24%, list=16%, signal=20%	TLR4/NFKBIE/TLR2/MAPK14/MAP2K2/MAPK1/PTPN6/IFNG/PIK3CD/MAP2K3/EGF/TICAM1/MAPK3/JAK1/AKT2/RELA/CD4/MYD88/AKT1
MicroRNAs in cancer	MicroRNAs in cancer	MicroRNAs in cancer	138	-0.283223	-1.17529	0.136499	0.229291	0.13802	2968	tags=28%, list=21%, signal=23%	IKBKB/CDC25B/BCL2L11/HDAC1/HMOX1/PRKCB/RPTOR/CREBBP/ABL1/MAPK7/IRS1/CD44/APC2/ITGB3/NOTCH4/MAP2K2/CDCA5/PAK4/FSCN1/MAPK1/TNXB/THBS1/HDAC5/PIK3CD/E2F2/NOTCH2/CCNE1/MAPK3/PIM1/VIM/IRS2/ITGA5/ABCC1/RHOA/SHC1/E2F1/GRB2/ST14/CDKN1A
Aminoacyl-tRNA biosynthesis	Aminoacyl-tRNA biosynthesis	Aminoacyl-tRNA biosynthesis	43	-0.373756	-1.26139	0.138095	0.230836	0.13895	2042	tags=42%, list=14%, signal=36%	YARS1/QARS1/IARS1/KARS1/LARS1/FARSA/CARS2/HARS1/AARS1/FARSB/IARS2/EPRS1/MARS1/FARS2/SARS2/GARS1/CARS1/VARS1
Arginine biosynthesis	Arginine biosynthesis	Arginine biosynthesis	14	-0.509701	-1.32789	0.139381	0.231516	0.13936	2404	tags=43%, list=17%, signal=36%	ACY1/CAD/GOT2/GLUL/ARG1/ASL
Long-term depression	Long-term depression	Long-term depression	41	-0.373638	-1.24828	0.13986	0.231516	0.13936	3213	tags=41%, list=22%, signal=32%	LYN/ITPR2/PPP2R1A/PPP1R17/PLCB2/PRKCB/RYR1/GNAZ/GNAS/MAP2K2/MAPK1/ARAF/PLA2G4C/MAPK3/GNAO1/PLCB3/GNA12
Oxytocin signaling pathway	Oxytocin signaling pathway	Oxytocin signaling pathway	109	-0.292358	-1.1827	0.143631	0.23661	0.142426	3360	tags=30%, list=23%, signal=23%	CACNG6/ACTB/JUN/PRKAG2/TRPM2/RCAN1/PLCB2/PIK3R6/PRKCB/RYR1/ACTG1/MAPK7/ADCY5/GNAS/EEF2/MAP2K2/CALM1/MAPK1/CALM3/ADCY9/SRC/CAMK1/PLA2G4C/MAPK3/ELK1/GNAO1/PLCB3/PIK3R5/RHOA/PRKACA/CAMKK2/MYLK/CDKN1A
Autophagy - other	Autophagy - other	Autophagy - other	31	-0.400046	-1.26132	0.1477	0.240984	0.145059	2865	tags=42%, list=20%, signal=34%	ATG13/ATG4B/RPTOR/IGBP1/ATG101/ATG9A/GABARAPL1/WIPI2/MLST8/ATG4D/ATG2A/ATG10/ATG7
Non-alcoholic fatty liver disease	Non-alcoholic fatty liver disease	Non-alcoholic fatty liver disease	132	-0.283595	-1.17125	0.147399	0.240984	0.145059	3230	tags=28%, list=22%, signal=22%	JUN/PRKAG2/NDUFB4/IKBKB/SDHA/BCL2L11/ADIPOR1/UQCRFS1/CYC1/COX5B/CEBPA/UQCR11/NDUFB10/IRS1/UQCRHL/COX6B1/MAP3K11/MAPK14/BAX/SOCS3/NDUFA13/UQCRC1/COX6A1/TGFB1/PIK3CD/DDIT3/XBP1/RXRA/TNF/AKT2/IRS2/RELA/COX8A/MLXIP/UQCR10/AKT1/GSK3A
Virion - Hepatitis viruses	Virion - Hepatitis viruses	Virion - Hepatitis viruses	25	-0.430032	-1.28524	0.152941	0.246702	0.148501	1774	tags=44%, list=12%, signal=39%	SLC10A1/CHMP1B/CHMP1A/CHMP4B/HSPG2/LDLR/LAMP1/CLDN15/VPS4A/CLDN5/CD9
Ovarian steroidogenesis	Ovarian steroidogenesis	Ovarian steroidogenesis	25	-0.429069	-1.28237	0.152941	0.246702	0.148501	2263	tags=32%, list=16%, signal=27%	ADCY5/GNAS/LDLR/ADCY9/ALOX5/PLA2G4C/PRKACA/BMP6
Viral life cycle - HIV-1	Viral life cycle - HIV-1	Viral life cycle - HIV-1	60	-0.329935	-1.2051	0.154028	0.246702	0.148501	1695	tags=25%, list=12%, signal=22%	SUPT5H/MLLT1/CPSF7/VPS4A/SAMHD1/HGS/NELFE/ELL/APOBEC3B/MX2/MAP1A/FURIN/CD4/MAP1S/MX1
mRNA surveillance pathway	mRNA surveillance pathway	mRNA surveillance pathway	81	0.329903	1.19678	0.154098	0.246702	0.148501	2041	tags=17%, list=14%, signal=15%	TARDBP/NUDT21/PNN/SRRM1/PPP2CB/SMG1/GSPT2/UPF3B/PAPOLG/CPSF2/UPF3A/PPP1CC/CPSF6/RNGTT
Intestinal immune network for IgA production	Intestinal immune network for IgA production	Intestinal immune network for IgA production	37	-0.383261	-1.24905	0.158151	0.252007	0.151694	2626	tags=30%, list=18%, signal=24%	MAP3K14/CXCR4/CD86/HLA-DMB/TNFSF13/TGFB1/ITGB7/IL15RA/CCR10/HLA-DQB2/MADCAM1
Phototransduction	Phototransduction	Phototransduction	13	-0.510692	-1.30368	0.161148	0.255588	0.15385	1708	tags=46%, list=12%, signal=41%	GUCA1B/GNAT2/CALM1/GNB1/RGS9/CALM3
Glycosaminoglycan biosynthesis - heparan sulfate / heparin	Glycosaminoglycan biosynthesis - heparan sulfate / heparin	Glycosaminoglycan biosynthesis - heparan sulfate / heparin	15	-0.474612	-1.2624	0.164474	0.259655	0.156298	661	tags=20%, list=5%, signal=19%	EXT2/EXT1/EXTL3
Legionellosis	Legionellosis	Legionellosis	51	-0.341578	-1.19626	0.167476	0.263176	0.158417	2716	tags=33%, list=19%, signal=27%	NFKB2/HSPA6/TLR4/NAIP/TLR2/BCL2L13/VCP/ARF1/RAB1B/ITGB2/TLR5/TNF/CD14/RELA/MYD88/HSF1/ITGAM
Notch signaling pathway	Notch signaling pathway	Notch signaling pathway	54	-0.339812	-1.2048	0.17284	0.270359	0.162741	3287	tags=43%, list=23%, signal=33%	KAT2B/DVL1/DTX3L/CTBP1/NCSTN/NUMB/MFNG/TLE4/PSENEN/JAG2/DVL3/APH1A/HDAC1/CREBBP/NUMBL/NOTCH4/SPEN/TLE3/NOTCH2/RFNG/PTCRA/MAML3/NCOR2
Mannose type O-glycan biosynthesis	Mannose type O-glycan biosynthesis	Mannose type O-glycan biosynthesis	19	-0.446945	-1.25354	0.174107	0.271098	0.163186	432	tags=16%, list=3%, signal=15%	POMT2/POMGNT2/B4GALT3
Proteasome	Proteasome	Proteasome	42	-0.36032	-1.20717	0.179245	0.277516	0.167049	4008	tags=45%, list=28%, signal=33%	PSMB6/PSMB3/PSME2/PSMD13/PSMC3/PSMA6/PSMB7/PSMD8/SEM1/PSMD1/PSMA5/PSME1/PSMD9/PSMD3/PSMF1/IFNG/PSMD2/PSMB2/PSME3
Inflammatory mediator regulation of TRP channels	Inflammatory mediator regulation of TRP channels	Inflammatory mediator regulation of TRP channels	64	-0.314253	-1.16778	0.179856	0.277516	0.167049	1933	tags=23%, list=13%, signal=20%	GNAS/MAPK14/CALM1/PRKCD/ASIC3/CALM3/PIK3CD/TRPV2/MAP2K3/ADCY9/SRC/TRPV4/PLA2G4C/PLCB3/PRKACA
Oxidative phosphorylation	Oxidative phosphorylation	Oxidative phosphorylation	113	-0.27808	-1.13489	0.182306	0.280028	0.168561	3059	tags=27%, list=21%, signal=22%	NDUFB4/COX10/SDHA/UQCRFS1/ATP6V1B2/CYC1/COX5B/ATP5F1A/UQCR11/NDUFB10/ATP6V0D1/UQCRHL/COX6B1/ATP6V0E1/PPA2/ATP6V0B/NDUFA13/ND4L/UQCRC1/COX6A1/ATP6V1E1/ATP8/ATP5F1B/LHPP/ATP5MF/ATP6AP1/ATP6V0C/ATP6V1H/TCIRG1/COX8A/UQCR10
Progesterone-mediated oocyte maturation	Progesterone-mediated oocyte maturation	Progesterone-mediated oocyte maturation	77	-0.301704	-1.1582	0.187654	0.286951	0.172729	2467	tags=27%, list=17%, signal=23%	ANAPC5/ANAPC15/ADCY5/HSP90AB1/MAPK14/RPS6KA1/ANAPC2/CCNB1/MAPK1/BUB1/ARAF/PIK3CD/ANAPC13/FZR1/ADCY9/STK10/MAPK3/AKT2/PRKACA/AKT1/SPDYC
Fatty acid elongation	Fatty acid elongation	Fatty acid elongation	23	-0.413914	-1.21322	0.203661	0.30866	0.185796	3364	tags=43%, list=23%, signal=33%	MECR/HADHA/ELOVL7/HACD1/HACD4/PPT1/ELOVL1/ACOT7/PPT2/THEM5
ECM-receptor interaction	ECM-receptor interaction	ECM-receptor interaction	53	-0.331439	-1.16691	0.20297	0.30866	0.185796	2802	tags=42%, list=19%, signal=34%	CHAD/HSPG2/GP9/COL9A2/ITGA10/CD44/ITGB5/ITGB3/LAMB2/ITGA3/LAMC1/TNXB/THBS1/DAG1/SDC4/COL4A3/ITGA2B/ITGB7/ITGB4/THBS3/ITGA5/COL9A3
Mitophagy - animal	Mitophagy - animal	Mitophagy - animal	94	-0.284327	-1.124	0.211488	0.319104	0.192083	2496	tags=26%, list=17%, signal=21%	ATG9A/PINK1/TFEB/GABARAPL1/RAB5C/BCL2L13/MRAS/VCP/NBR1/MFN2/RAB5B/SQSTM1/UBC/SRC/TOMM40L/FKBP8/BCL2L1/NLRX1/ULK1/TBC1D17/RAB7A/TFE3/RELA/E2F1
Prion disease	Prion disease	Prion disease	224	-0.246578	-1.0966	0.212698	0.319516	0.192331	2814	tags=25%, list=19%, signal=20%	TUBB4B/UQCRFS1/CYC1/PSMD8/RYR1/COX5B/SEM1/HSPA6/KLC3/CYBB/HSPA5/PSMD1/ATP5F1A/C1QA/C5/GRIN3B/UQCR11/NDUFB10/TUBA4A/UQCRHL/RAC2/COX6B1/TUBA1A/PSMA5/GRIN3A/PPIF/MAPK14/BAX/C1QC/PRKCD/NDUFA13/ND4L/PSMD9/UQCRC1/NCF2/TUBA1B/ATF6B/LAMC1/MAPK1/PSMD3/CREB3/COX6A1/PIK3CD/ATP8/ATP5F1B/DDIT3/C1QB/MAPK3/PSMD2/TNF/PRKACA/TUBB1/PSMB2/COX8A/UQCR10
Aldosterone-regulated sodium reabsorption	Aldosterone-regulated sodium reabsorption	Aldosterone-regulated sodium reabsorption	24	-0.407566	-1.20636	0.214452	0.320738	0.193066	2862	tags=38%, list=20%, signal=30%	ATP1A3/PRKCB/IRS1/MAPK1/PIK3CD/ATP1B2/SFN/MAPK3/ATP1A1
Carbohydrate digestion and absorption	Carbohydrate digestion and absorption	Carbohydrate digestion and absorption	29	-0.384495	-1.18211	0.218447	0.325285	0.195804	1605	tags=28%, list=11%, signal=25%	G6PC3/PIK3CD/ATP1B2/HK3/AKT2/PLCB3/ATP1A1/AKT1
Metabolism of xenobiotics by cytochrome P450	Metabolism of xenobiotics by cytochrome P450	Metabolism of xenobiotics by cytochrome P450	25	-0.403295	-1.20533	0.221176	0.327918	0.197389	1656	tags=28%, list=11%, signal=25%	MGST2/GSTP1/MGST3/GSTO2/ALDH3B1/CYP2S1/CBR1
Oocyte meiosis	Oocyte meiosis	Oocyte meiosis	102	-0.278176	-1.11139	0.22252	0.328482	0.197728	1859	tags=21%, list=13%, signal=18%	MAPK14/RPS6KA1/ANAPC2/ESPL1/CALM1/AR/CCNB1/MAPK1/BUB1/CALM3/ANAPC13/PPP2R5D/ADCY9/CCNE1/MAPK3/PPP2R5B/PTTG2/CDC20/PRKACA/PTTG1/SPDYC
Folate transport and metabolism	Folate transport and metabolism	Folate transport and metabolism	19	-0.425115	-1.19231	0.225446	0.331367	0.199465	3110	tags=47%, list=22%, signal=37%	MTHFD1/FPGS/ABCC4/SHMT1/SLC19A1/SHMT2/ABCC3/ABCC1/MTHFS
Glycosphingolipid biosynthesis - lacto and neolacto series	Glycosphingolipid biosynthesis - lacto and neolacto series	Glycosphingolipid biosynthesis - lacto and neolacto series	17	0.450262	1.19104	0.227848	0.33346	0.200725	1555	tags=29%, list=11%, signal=26%	ABO/B3GALT2/ST3GAL6/FUT2/B3GNT2
Fat digestion and absorption	Fat digestion and absorption	Fat digestion and absorption	16	-0.443744	-1.19761	0.236203	0.341293	0.20544	3888	tags=62%, list=27%, signal=46%	DGAT1/AGPAT2/PLA2G12A/SLC27A1/PLA2G2D/DGAT2/CEL/SLC27A4/GOT2/AGPAT1
Ribosome biogenesis in eukaryotes	Ribosome biogenesis in eukaryotes	Ribosome biogenesis in eukaryotes	70	0.316963	1.12483	0.23569	0.341293	0.20544	2943	tags=29%, list=20%, signal=23%	NHP2/AFG2A/WDR75/NMD3/XRN1/RPP38/MDN1/RIOK2/SBDS/GAR1/WDR43/UTP6/UTP15/MPHOSPH10/UTP18/RPP30/NXT1/FCF1/GNL3L/HEATR1
p53 signaling pathway	p53 signaling pathway	p53 signaling pathway	70	-0.295847	-1.11742	0.235294	0.341293	0.20544	1935	tags=29%, list=13%, signal=25%	GADD45G/COP1/SESN2/GADD45A/BBC3/CCND3/CHEK2/BAX/CCNB1/TSC2/ADGRB1/THBS1/SFN/CCNE1/STEAP3/BCL2L1/SHISA5/TP53I3/ZNF385A/CDKN1A
Cysteine and methionine metabolism	Cysteine and methionine metabolism	Cysteine and methionine metabolism	39	-0.341288	-1.13165	0.240093	0.345451	0.207942	2379	tags=23%, list=16%, signal=19%	SDSL/BCAT1/MPST/GOT2/AHCY/LDHB/GSS/IL4I1/MDH1
Nicotinate and nicotinamide metabolism	Nicotinate and nicotinamide metabolism	Nicotinate and nicotinamide metabolism	29	-0.375915	-1.15573	0.242718	0.346305	0.208457	643	tags=17%, list=4%, signal=17%	NADK/NT5M/SIRT2/BST1/NAPRT
Basal cell carcinoma	Basal cell carcinoma	Basal cell carcinoma	39	-0.340399	-1.1287	0.242424	0.346305	0.208457	3030	tags=31%, list=21%, signal=24%	DVL3/GADD45G/WNT7A/FZD2/GADD45A/AXIN1/APC2/BAX/WNT5B/PTCH2/FZD5/CDKN1A
One carbon pool by folate	One carbon pool by folate	One carbon pool by folate	23	-0.403322	-1.18217	0.24714	0.351127	0.211359	3816	tags=57%, list=26%, signal=42%	MAT2B/GNMT/MTHFD1L/MTHFD1/GART/MTHFD2/GLDC/SHMT1/SHMT2/ATIC/AHCY/ALDH1L2/MTHFS
Type I diabetes mellitus	Type I diabetes mellitus	Type I diabetes mellitus	32	-0.362875	-1.1462	0.248157	0.351127	0.211359	3170	tags=34%, list=22%, signal=27%	PRF1/GZMB/ICA1/CD86/HLA-DMB/HLA-B/IFNG/TNF/LTA/PTPRN/HLA-DQB2
Phosphatidylinositol signaling system	Phosphatidylinositol signaling system	Phosphatidylinositol signaling system	83	-0.283937	-1.1	0.252551	0.355867	0.214212	2334	tags=27%, list=16%, signal=22%	PLCD3/PIP4K2C/PI4KA/PI4K2A/CALM1/INPP5A/DGKQ/CALM3/MTMR3/PI4KB/INPP5D/IPPK/PIK3CD/MTMR14/INPPL1/IP6K1/PIP4K2A/CDIPT/PLCB3/IMPA2/PLCD1/ITPK1
Cushing syndrome	Cushing syndrome	Cushing syndrome	107	-0.266357	-1.07313	0.271505	0.381001	0.229342	2263	tags=17%, list=16%, signal=14%	ADCY5/APC2/GNAS/MAP2K2/LDLR/ATF6B/MAPK1/CREB3/E2F2/ADCY9/CCNE1/MAPK3/PLCB3/WNT5B/PRKACA/FZD5/E2F1/CDKN1A
Sphingolipid metabolism	Sphingolipid metabolism	Sphingolipid metabolism	41	-0.333944	-1.11567	0.277389	0.386081	0.232399	2801	tags=29%, list=19%, signal=24%	CERS4/SMPD1/HEXA/CERS2/NEU1/SGPL1/ARSA/B4GALT5/SMPD3/GLB1/PSAP/GM2A
Lysine degradation	Lysine degradation	Lysine degradation	54	-0.30994	-1.09888	0.276543	0.386081	0.232399	2589	tags=26%, list=18%, signal=21%	EHMT2/TMLHE/EHHADH/NSD1/GCDH/PLOD1/DOT1L/PLOD3/SMYD3/KMT2B/COLGALT1/SETD1A/KMT5C/ALDH2
Alanine, aspartate and glutamate metabolism	Alanine, aspartate and glutamate metabolism	Alanine, aspartate and glutamate metabolism	22	-0.396446	-1.14687	0.28211	0.391055	0.235394	3215	tags=45%, list=22%, signal=35%	ALDH4A1/ALDH5A1/CAD/ADSL/ABAT/GOT2/GLUL/ADSS1/IL4I1/ASL
Glycerophospholipid metabolism	Glycerophospholipid metabolism	Glycerophospholipid metabolism	77	-0.27884	-1.07043	0.296296	0.409057	0.24623	1575	tags=42%, list=11%, signal=37%	CRLS1/AGPAT2/CDS2/PLA2G12A/PLB1/LYPLA2/PGS1/AGPAT4/CHKA/CHKB/PLD4/PTDSS2/GPAT4/PLA2G2D/MBOAT7/AGPAT3/PTDSS1/ACHE/TAFAZZIN/DGKQ/PHOSPHO1/LPCAT3/LPIN2/PCYT1A/AGPAT1/PLA2G4C/PNPLA6/PLD2/CDIPT/PLA2G15/PLD3/PCYT1B
Citrate cycle (TCA cycle)	Citrate cycle (TCA cycle)	Citrate cycle (TCA cycle)	27	-0.364679	-1.10443	0.300481	0.411988	0.247994	3242	tags=37%, list=22%, signal=29%	DLST/IDH3B/MDH2/SDHA/PCK2/ACLY/ACO1/PC/OGDH/MDH1
Apoptosis	Apoptosis	Apoptosis	123	-0.256528	-1.05652	0.300836	0.411988	0.247994	3669	tags=34%, list=25%, signal=26%	ITPR2/MAP3K5/PARP1/BIRC5/CTSD/TNFRSF1A/GADD45B/ACTB/JUN/PRF1/GZMB/IKBKB/GADD45G/BCL2L11/TRADD/GADD45A/MAP3K14/ACTG1/TUBA4A/CTSW/BBC3/TUBA1A/MAP2K2/BAX/LMNB2/TUBA1B/MAPK1/CAPN2/NOL3/PIK3CD/DDIT3/SPTAN1/MAPK3/BCL2L1/TNF/CTSH/AKT2/AIFM1/RELA/CAPN1/LMNA/AKT1
Longevity regulating pathway - multiple species	Longevity regulating pathway - multiple species	Longevity regulating pathway - multiple species	46	-0.31581	-1.08033	0.307143	0.418861	0.252131	2800	tags=33%, list=19%, signal=26%	HDAC1/RPTOR/HSPA6/RPS6KB2/IRS1/ADCY5/EIF4EBP2/CLPB/PIK3CD/ADCY9/AKT1S1/AKT2/IRS2/PRKACA/AKT1
Biosynthesis of cofactors	Biosynthesis of cofactors	Biosynthesis of cofactors	118	-0.253558	-1.04185	0.308311	0.418861	0.252131	3110	tags=25%, list=22%, signal=20%	MTHFD1/GUSB/FLAD1/MTHFD2/ALAD/FPGS/COQ6/COX10/ALAS2/SHMT1/IDO1/ALPL/CAD/HPD/BCAT1/ADSL/SHMT2/EPRS1/NADK/GMPPB/ADSS1/COASY/GSS/HAAO/AKR1A1/CMPK2/COQ2/ALDH2/VKORC1/NAPRT
RNA polymerase	RNA polymerase	RNA polymerase	34	-0.339556	-1.08775	0.31358	0.424329	0.255423	2944	tags=26%, list=20%, signal=21%	POLR2C/POLR2H/POLR1A/POLR1D/POLR2A/POLR3K/POLR2G/POLR2E/POLR3H
African trypanosomiasis	African trypanosomiasis	African trypanosomiasis	23	-0.378191	-1.10851	0.320366	0.430098	0.258895	3245	tags=43%, list=22%, signal=34%	ICAM1/PLCB2/PRKCB/IDO1/HBB/THOP1/IFNG/TNF/PLCB3/MYD88
Arrhythmogenic right ventricular cardiomyopathy	Arrhythmogenic right ventricular cardiomyopathy	Arrhythmogenic right ventricular cardiomyopathy	59	-0.291277	-1.05797	0.319809	0.430098	0.258895	2588	tags=31%, list=18%, signal=25%	ACTG1/DSP/ITGA10/EMD/ITGB5/ITGB3/ITGA3/ATP2A2/CTNNA1/DAG1/ITGA2B/ITGB7/ITGB4/ITGA5/SLC8A3/DES/LMNA/JUP
Spinocerebellar ataxia	Spinocerebellar ataxia	Spinocerebellar ataxia	117	-0.252392	-1.03498	0.325203	0.43488	0.261774	2951	tags=36%, list=20%, signal=29%	ATP2A3/PSMB3/GTF2B/PSMD13/ATP2A1/ITPR2/MAP3K5/VDAC3/PSMC3/PSMA6/PSMB7/PLCB2/TBPL1/ATG13/PRKCB/PSMD8/RYR1/SEM1/ATG101/PSMD1/GRIN3B/ATXN2L/PSMA5/GRIN3A/PPIF/KAT5/ATP2A2/WIPI2/CIC/PSMD9/PSMD3/PIK3CD/XBP1/PSMD2/ULK1/KCND3/AKT2/PLCB3/PSMB2/ATG2A/KCNC3/AKT1
NF-kappa B signaling pathway	NF-kappa B signaling pathway	NF-kappa B signaling pathway	88	-0.267431	-1.05073	0.329082	0.438347	0.263861	3708	tags=33%, list=26%, signal=25%	LYN/CSNK2A1/PARP1/TNFRSF1A/GADD45B/CCL4L2/PLCG2/ICAM1/IKBKB/GADD45G/PRKCB/TRADD/BTK/NFKB2/GADD45A/MAP3K14/TLR4/PIAS4/TAB2/RELB/TICAM1/BCL2L1/TNF/CD14/LTA/SYK/RELA/MYD88/IRAK1
ABC transporters	ABC transporters	ABC transporters	26	0.369607	1.08313	0.339041	0.449856	0.270789	1786	tags=23%, list=12%, signal=20%	ABCA5/ABCB1/ABCB10/ABCD2/ABCB4/ABCD3
Lipoic acid metabolism	Lipoic acid metabolism	Lipoic acid metabolism	14	0.434083	1.09566	0.349091	0.461395	0.277735	1557	tags=21%, list=11%, signal=19%	DBT/LIPT1/BCKDHB
alpha-Linolenic acid metabolism	alpha-Linolenic acid metabolism	alpha-Linolenic acid metabolism	13	-0.425773	-1.0869	0.355408	0.467932	0.281669	4758	tags=69%, list=33%, signal=46%	PLA2G6/ACOX3/PLA2G12A/PLB1/ACAA1/PLA2G2D/FADS2/ACOX1/PLA2G4C
Inflammatory bowel disease	Inflammatory bowel disease	Inflammatory bowel disease	49	-0.299669	-1.04146	0.360976	0.473433	0.284981	2819	tags=31%, list=20%, signal=25%	IL2RG/NOD2/IL23A/TLR4/HLA-DMB/FOXP3/TLR2/IL4R/TGFB1/IFNG/STAT6/TLR5/TNF/RELA/HLA-DQB2
Circadian rhythm	Circadian rhythm	Circadian rhythm	29	0.353554	1.0666	0.369492	0.482746	0.290586	3004	tags=34%, list=21%, signal=27%	NR1D2/RORA/BHLHE41/PRKAA1/PRKAB2/NPAS2/PER3/FBXL3/CRY1/NR1D1
Retrograde endocannabinoid signaling	Retrograde endocannabinoid signaling	Retrograde endocannabinoid signaling	92	-0.258446	-1.01381	0.382812	0.498241	0.299913	4099	tags=32%, list=28%, signal=23%	NDUFV3/NDUFA2/CACNA1F/NDUFV1/NDUFA12/ITPR2/NDUFB8/FAAH/GNG8/NDUFB4/PLCB2/PRKCB/GNG11/NDUFB10/ADCY5/GNG5/MAPK14/GNGT2/NDUFA13/ND4L/GNB1/MAPK1/ADCY9/MAPK3/GNB2/DAGLA/GNAO1/PLCB3/PRKACA
Hippo signaling pathway - multiple species	Hippo signaling pathway - multiple species	Hippo signaling pathway - multiple species	16	0.398981	1.04132	0.391621	0.505844	0.30449	2355	tags=31%, list=16%, signal=26%	LATS1/DCHS1/LIMD1/STK3/MOB1B
Purine metabolism	Purine metabolism	Purine metabolism	95	0.27714	1.03449	0.390323	0.505844	0.30449	1885	tags=17%, list=13%, signal=15%	PDE7A/ENPP4/AK5/RRM2B/ENPP3/NT5C/AK3/PDE4D/NUDT9/PDE7B/PAPSS1/PDE3B/PPAT/PDE8A/ENTPD4/PRPS2
Wnt signaling pathway	Wnt signaling pathway	Wnt signaling pathway	113	-0.247281	-1.0092	0.402145	0.517477	0.311492	3287	tags=27%, list=23%, signal=21%	TLE4/CHD8/JUN/BAMBI/RBX1/DVL3/PLCB2/SKP1/RAC3/WNT7A/PRKCB/FZD2/CREBBP/AXIN1/NKD1/CCAR2/RAC2/APC2/CCND3/LRP5/TLE3/ZNRF3/FOSL1/FRAT1/PLCB3/WNT5B/RHOA/PRKACA/FZD5/CTNNBIP1/DAAM2
Chemical carcinogenesis - DNA adducts	Chemical carcinogenesis - DNA adducts	Chemical carcinogenesis - DNA adducts	20	-0.360707	-1.02127	0.423163	0.536425	0.322898	2272	tags=30%, list=16%, signal=25%	MGST1/MGST2/GSTP1/MGST3/GSTO2/CBR1
Ubiquinone and other terpenoid-quinone biosynthesis	Ubiquinone and other terpenoid-quinone biosynthesis	Ubiquinone and other terpenoid-quinone biosynthesis	11	-0.412443	-1.01472	0.419492	0.536425	0.322898	385	tags=36%, list=3%, signal=35%	COQ6/HPD/COQ2/VKORC1
Hedgehog signaling pathway	Hedgehog signaling pathway	Hedgehog signaling pathway	39	-0.303588	-1.00664	0.421911	0.536425	0.322898	842	tags=15%, list=6%, signal=15%	ARRB2/MGRN1/PTCH2/PRKACA/IQCE/ARRB1
ATP-dependent chromatin remodeling	ATP-dependent chromatin remodeling	ATP-dependent chromatin remodeling	97	-0.254462	-1.00554	0.420213	0.536425	0.322898	3384	tags=29%, list=23%, signal=22%	H2AX/ARID1B/ACTB/TRRAP/MORF4L2/MBD3/INO80C/MCRS1/BAZ2A/HDAC1/MTA2/SRCAP/ACTG1/INO80B/H2AC17/CHD4/DPF2/H2AC25/KAT5/INO80E/GATAD2A/BICRA/DPF3/H2AC6/H2AC8/MACROH2A1/SMARCD3/H2AC11
Fanconi anemia pathway	Fanconi anemia pathway	Fanconi anemia pathway	47	0.311018	1.02526	0.425894	0.537889	0.323779	1949	tags=21%, list=13%, signal=18%	ATR/UBE2T/POLI/FANCM/USP1/POLH/HES1/FANCF/FANCD2/POLK
Drug metabolism - other enzymes	Drug metabolism - other enzymes	Drug metabolism - other enzymes	43	-0.297504	-1.00404	0.433333	0.545264	0.328219	3123	tags=40%, list=22%, signal=31%	GSTA4/UCKL1/IMPDH1/UPB1/CES1/MGST1/GUSB/UPP1/MGST2/GSTP1/TK2/MGST3/IMPDH2/TK1/TYMP/DPYD/GSTO2
Drug metabolism - cytochrome P450	Drug metabolism - cytochrome P450	Drug metabolism - cytochrome P450	18	-0.363037	-1.00214	0.44469	0.557498	0.335583	2272	tags=33%, list=16%, signal=28%	MGST1/MGST2/GSTP1/MGST3/GSTO2/ALDH3B1
Ether lipid metabolism	Ether lipid metabolism	Ether lipid metabolism	31	-0.314521	-0.991664	0.455206	0.56859	0.34226	909	tags=19%, list=6%, signal=18%	TMEM86B/PLA2G4C/PLD2/PLA2G7/PLD3/PAFAH1B1
Folate biosynthesis	Folate biosynthesis	Folate biosynthesis	18	0.371002	0.993187	0.458182	0.570219	0.34324	1115	tags=17%, list=8%, signal=15%	DHFR2/MOCS2/AKR1C3
N-Glycan biosynthesis	N-Glycan biosynthesis	N-Glycan biosynthesis	47	-0.282734	-0.973985	0.46747	0.579663	0.348925	1329	tags=17%, list=9%, signal=16%	RPN2/GANAB/RPN1/MGAT1/MGAT4B/DPAGT1/ALG8/B4GALT3
Glycosaminoglycan biosynthesis - keratan sulfate	Glycosaminoglycan biosynthesis - keratan sulfate	Glycosaminoglycan biosynthesis - keratan sulfate	11	-0.392986	-0.966856	0.483051	0.596813	0.359248	3473	tags=55%, list=24%, signal=41%	CHST2/ST3GAL3/ST3GAL1/B4GALT1/ST3GAL2/B4GALT3
Steroid biosynthesis	Steroid biosynthesis	Steroid biosynthesis	16	-0.358123	-0.966532	0.492274	0.604548	0.363904	2634	tags=38%, list=18%, signal=31%	DHCR24/CEL/LSS/SOAT1/TM7SF2/DHCR7
Platinum drug resistance	Platinum drug resistance	Platinum drug resistance	63	-0.260127	-0.964257	0.492857	0.604548	0.363904	1818	tags=22%, list=13%, signal=20%	MGST2/BBC3/BAX/GSTP1/MGST3/MAPK1/PIK3CD/SLC31A1/MAPK3/BCL2L1/AKT2/GSTO2/AKT1/CDKN1A
Parkinson disease	Parkinson disease	Parkinson disease	219	-0.222047	-0.980839	0.506536	0.619099	0.372664	2814	tags=23%, list=19%, signal=19%	TUBB4B/UQCRFS1/CYC1/PSMD8/GNAL/UBE2L6/UBA52/COX5B/SEM1/KLC3/HSPA5/PSMD1/ATP5F1A/UQCR11/NDUFB10/PINK1/TUBA4A/UQCRHL/ADCY5/COX6B1/TUBA1A/NFE2L2/PSMA5/GNAS/PPIF/BAX/CALM1/NDUFA13/ND4L/PSMD9/UQCRC1/TUBA1B/MFN2/PSMD3/CALM3/COX6A1/UBE2G1/UBC/ATP8/ATP5F1B/DDIT3/XBP1/PSMD2/BCL2L1/UBA1/PRKACA/TUBB1/PSMB2/COX8A/UQCR10/SLC39A3
Tight junction	Tight junction	Tight junction	122	-0.235751	-0.969621	0.51532	0.625353	0.376428	2347	tags=20%, list=16%, signal=17%	TUBA4A/SYMPK/YBX3/NHERF1/TUBA1A/SCRIB/ACTN1/CLDN15/MAP2K7/TUBA1B/CD1A/ARPC5/STK11/WAS/MYH9/SRC/CD1D/CTTN/CLDN5/CD1E/MSN/RHOA/PRKACA/VASP/MICALL2
Glycerolipid metabolism	Glycerolipid metabolism	Glycerolipid metabolism	43	-0.283582	-0.95706	0.514286	0.625353	0.376428	3506	tags=33%, list=24%, signal=25%	ALDH9A1/AGPAT4/ABHD16A/GPAT4/DGAT2/CEL/AGPAT3/DGKQ/PNPLA2/LPIN2/AGPAT1/AKR1A1/ALDH2/TKFC
Biosynthesis of various nucleotide sugars	Biosynthesis of various nucleotide sugars	Biosynthesis of various nucleotide sugars	19	-0.335085	-0.939805	0.520089	0.628902	0.378564	3068	tags=37%, list=21%, signal=29%	GMDS/CYB5R3/GFUS/NPL/GMPPB/CYB5R1/UAP1L1
Polycomb repressive complex	Polycomb repressive complex	Polycomb repressive complex	79	0.271082	0.97882	0.525705	0.633446	0.3813	1803	tags=15%, list=12%, signal=13%	OGT/USP16/AEBP2/SCML1/BMI1/MTF2/CBX3/CBX8/PHC3/WDR5B/PCGF3/SUZ12
PPAR signaling pathway	PPAR signaling pathway	PPAR signaling pathway	47	-0.276977	-0.954155	0.53494	0.642304	0.386632	2890	tags=32%, list=20%, signal=26%	ACAA1/FADS2/ACOX1/CPT1A/ACSL5/PLIN4/CYP27A1/SLC27A4/EHHADH/PCK2/PLIN2/UBC/RXRA/FABP6/RXRB
Glycosphingolipid biosynthesis - globo and isoglobo series	Glycosphingolipid biosynthesis - globo and isoglobo series	Glycosphingolipid biosynthesis - globo and isoglobo series	11	-0.373971	-0.920073	0.542373	0.648944	0.390629	3076	tags=45%, list=21%, signal=36%	ST3GAL1/HEXA/ST3GAL2/NAGA/GBGT1
Taste transduction	Taste transduction	Taste transduction	22	-0.317658	-0.918945	0.555046	0.661785	0.398358	3488	tags=36%, list=24%, signal=28%	TAS1R3/GABBR1/HTR3A/PLCB2/PKD1L3/TAS1R1/PLCB3/PRKACA
Apoptosis - multiple species	Apoptosis - multiple species	Apoptosis - multiple species	28	0.313643	0.937573	0.563238	0.669213	0.402829	2151	tags=18%, list=15%, signal=15%	XIAP/BIRC3/CASP7/CYCS/CASP3
Peroxisome	Peroxisome	Peroxisome	67	0.268911	0.945468	0.575342	0.677011	0.407524	2221	tags=24%, list=15%, signal=20%	NUDT19/PEX2/PEX13/PEX3/GNPAT/PIPOX/ABCD2/NUDT13/ACSL4/CROT/ABCD3/IDH1/PEX1/SCP2/AGPS/SLC27A2
Cortisol synthesis and secretion	Cortisol synthesis and secretion	Cortisol synthesis and secretion	41	-0.278701	-0.93111	0.575758	0.677011	0.407524	2263	tags=39%, list=16%, signal=33%	PBX1/ATF4/ORAI1/CACNA1F/ITPR2/CYP17A1/STAR/PLCB2/ADCY5/GNAS/LDLR/ATF6B/CREB3/ADCY9/PLCB3/PRKACA
Viral myocarditis	Viral myocarditis	Viral myocarditis	54	-0.260607	-0.923974	0.575309	0.677011	0.407524	3502	tags=33%, list=24%, signal=25%	SNTA1/EIF4G3/ACTB/ICAM1/PRF1/RAC3/ITGAL/ABL1/ACTG1/CD86/HLA-DMB/RAC2/EIF4G2/HLA-B/DAG1/ITGB2/EIF4G1/HLA-DQB2
RIG-I-like receptor signaling pathway	RIG-I-like receptor signaling pathway	RIG-I-like receptor signaling pathway	52	-0.262277	-0.926419	0.578313	0.67768	0.407926	2968	tags=29%, list=21%, signal=23%	IKBKB/TRADD/PIN1/STING1/TBKBP1/IRF3/MAPK14/OTUD5/ZNFX1/ADAR/NLRX1/TNF/IRF7/RELA/TKFC
SNARE interactions in vesicular transport	SNARE interactions in vesicular transport	SNARE interactions in vesicular transport	31	-0.291507	-0.919102	0.590799	0.68994	0.415306	3014	tags=35%, list=21%, signal=28%	VAMP5/STX8/BET1L/VAMP8/VTI1B/STX1A/STX11/YKT6/VTI1A/STX5/VAMP3
Mucin type O-glycan biosynthesis	Mucin type O-glycan biosynthesis	Mucin type O-glycan biosynthesis	20	-0.315339	-0.892821	0.596882	0.694665	0.41815	3398	tags=40%, list=24%, signal=31%	ST6GALNAC3/ST3GAL1/GALNT10/ST6GALNAC4/ST3GAL2/GALNT14/B4GALT5/GALNT2
TGF-beta signaling pathway	TGF-beta signaling pathway	TGF-beta signaling pathway	74	-0.236552	-0.909605	0.631707	0.732265	0.440783	3213	tags=32%, list=22%, signal=25%	PPP2R1A/BAMBI/RBX1/LRRC32/SKP1/HDAC1/CREBBP/RPS6KB2/TFDP1/LTBP1/ACVR1/NRROS/NODAL/NBL1/MAPK1/THBS1/TGFB1/IFNG/MAPK3/TNF/E2F4/RHOA/GDF7/BMP6
Biosynthesis of unsaturated fatty acids	Biosynthesis of unsaturated fatty acids	Biosynthesis of unsaturated fatty acids	21	-0.30437	-0.874922	0.633484	0.732265	0.440783	3165	tags=38%, list=22%, signal=30%	ELOVL7/HACD1/ACAA1/HACD4/FADS2/ACOX1/ELOVL1/ACOT7
Allograft rejection	Allograft rejection	Allograft rejection	28	-0.287998	-0.874506	0.635697	0.73234	0.440828	2321	tags=29%, list=16%, signal=24%	PRF1/GZMB/CD86/HLA-DMB/HLA-B/IFNG/TNF/HLA-DQB2
Fatty acid degradation	Fatty acid degradation	Fatty acid degradation	32	-0.274243	-0.866239	0.663391	0.761671	0.458484	4731	tags=56%, list=33%, signal=38%	ACSL1/ACOX3/ECHS1/ACAA2/CPT2/HADHB/ALDH9A1/HADHA/ACAA1/ACOX1/CPT1A/ACADS/ACADVL/ACSL5/EHHADH/GCDH/ECI2/ALDH2
Ubiquitin mediated proteolysis	Ubiquitin mediated proteolysis	Ubiquitin mediated proteolysis	131	0.229792	0.901294	0.683486	0.78211	0.470787	2738	tags=21%, list=19%, signal=17%	SMURF2/RPS27A/XIAP/BIRC3/UBE3A/TRAF6/ANAPC4/CUL4B/UBA6/ANAPC16/KLHL9/DDB2/FBXO4/CUL2/FBXW7/VHL/MDM2/WWP1/PIAS2/SKP2/CDC26/TRIM32/UBE2Q2/CBLB/MAP3K1/HERC4/ANAPC1/UBA3
Vitamin digestion and absorption	Vitamin digestion and absorption	Vitamin digestion and absorption	15	-0.308383	-0.820256	0.690789	0.787823	0.474226	4435	tags=47%, list=31%, signal=32%	SLC23A1/SLC5A6/SLC46A1/PLB1/SLC19A1/TCN2/ABCC1
Starch and sucrose metabolism	Starch and sucrose metabolism	Starch and sucrose metabolism	23	0.301401	0.858061	0.695575	0.790637	0.47592	676	tags=13%, list=5%, signal=12%	AMY2B/AGL/ENPP3
Glycosylphosphatidylinositol (GPI)-anchor biosynthesis	Glycosylphosphatidylinositol (GPI)-anchor biosynthesis	Glycosylphosphatidylinositol (GPI)-anchor biosynthesis	28	0.283743	0.848194	0.708263	0.802384	0.482991	1340	tags=14%, list=9%, signal=13%	PIGB/PIGX/PIGW/PIGK
Nucleotide metabolism	Nucleotide metabolism	Nucleotide metabolism	70	-0.230813	-0.871784	0.710784	0.802574	0.483105	3413	tags=29%, list=24%, signal=22%	GMPR2/AK1/ENTPD5/ENTPD6/UPP1/GMPR/GUK1/DTYMK/ADSL/CANT1/DGUOK/TK2/NT5M/ADSS1/IMPDH2/TK1/TYMP/AMPD2/DCTPP1/CMPK2
Pantothenate and CoA biosynthesis	Pantothenate and CoA biosynthesis	Pantothenate and CoA biosynthesis	18	-0.295586	-0.815948	0.725664	0.813985	0.489974	2222	tags=28%, list=15%, signal=24%	BCAT1/VNN2/COASY/DPYD/ALDH2
Terpenoid backbone biosynthesis	Terpenoid backbone biosynthesis	Terpenoid backbone biosynthesis	20	0.294189	0.810514	0.725136	0.813985	0.489974	4721	tags=35%, list=33%, signal=24%	NUS1/FNTA/FNTB/PDSS2/HMGCR/PCYOX1/ACAT1
Non-homologous end-joining	Non-homologous end-joining	Non-homologous end-joining	12	0.327502	0.804139	0.730483	0.816704	0.491611	28	tags=8%, list=0%, signal=8%	MRE11
Autoimmune thyroid disease	Autoimmune thyroid disease	Autoimmune thyroid disease	28	-0.271636	-0.824825	0.740831	0.825567	0.496946	3170	tags=29%, list=22%, signal=22%	PRF1/GZMB/TG/CTLA4/CD86/HLA-DMB/HLA-B/HLA-DQB2
Viral protein interaction with cytokine and cytokine receptor	Viral protein interaction with cytokine and cytokine receptor	Viral protein interaction with cytokine and cytokine receptor	58	0.244648	0.841393	0.747009	0.829739	0.499457	1594	tags=14%, list=11%, signal=12%	IL6ST/CCL28/TNFRSF10B/IL10RB/IL18R1/CCL3/IL18RAP/CXCL10
Steroid hormone biosynthesis	Steroid hormone biosynthesis	Steroid hormone biosynthesis	17	0.304415	0.805241	0.75226	0.830164	0.499713	3243	tags=29%, list=22%, signal=23%	AKR1C3/CYP3A5/CYP2E1/HSD17B8/HSD17B7
Glycosaminoglycan biosynthesis - chondroitin sulfate / dermatan sulfate	Glycosaminoglycan biosynthesis - chondroitin sulfate / dermatan sulfate	Glycosaminoglycan biosynthesis - chondroitin sulfate / dermatan sulfate	19	-0.287061	-0.805114	0.75	0.830164	0.499713	2092	tags=21%, list=14%, signal=18%	CHST15/CHPF/CHST11/CHPF2
Protein export	Protein export	Protein export	29	0.272889	0.823246	0.755932	0.831525	0.500532	2622	tags=21%, list=18%, signal=17%	SRP9/SRP14/SEC11C/SEC63/SEC61B/SRP19
Fatty acid metabolism	Fatty acid metabolism	Fatty acid metabolism	49	-0.241113	-0.837954	0.758537	0.831707	0.500642	3364	tags=37%, list=23%, signal=28%	MECR/HADHA/ELOVL7/HACD1/ACAA1/HACD4/FADS2/ACOX1/CPT1A/ACADS/ACADVL/ACSL5/ACSF3/EHHADH/PPT1/ELOVL1/FASN/PPT2
Pyrimidine metabolism	Pyrimidine metabolism	Pyrimidine metabolism	47	-0.244431	-0.842035	0.763855	0.834855	0.502536	2261	tags=28%, list=16%, signal=23%	ENTPD5/ENTPD6/UPP1/CAD/DTYMK/CANT1/TK2/NT5M/TK1/TYMP/DPYD/DCTPP1/CMPK2
Amphetamine addiction	Amphetamine addiction	Amphetamine addiction	42	-0.244246	-0.818294	0.771226	0.837542	0.504154	3230	tags=33%, list=22%, signal=26%	JUN/FOSB/HDAC1/PRKCB/STX1A/GRIN3B/ADCY5/GRIN3A/GNAS/CALM1/ATF6B/CALM3/CREB3/PRKACA
Amino sugar and nucleotide sugar metabolism	Amino sugar and nucleotide sugar metabolism	Amino sugar and nucleotide sugar metabolism	35	-0.25309	-0.817539	0.769976	0.837542	0.504154	4525	tags=49%, list=31%, signal=33%	GALK1/HK2/UXS1/FCSK/HEXB/HK1/GALE/NAGK/PGM2/RENBP/HEXA/GNPDA1/GMPPB/GPI/PGM1/HK3/UAP1L1
Nucleotide excision repair	Nucleotide excision repair	Nucleotide excision repair	57	0.24119	0.827473	0.774194	0.83756	0.504165	1221	tags=12%, list=8%, signal=11%	GTF2H1/POLR2M/ERCC6/CUL4B/ERCC3/DDB2/POLR2J2
Various types of N-glycan biosynthesis	Various types of N-glycan biosynthesis	Various types of N-glycan biosynthesis	37	-0.248245	-0.809031	0.776156	0.83756	0.504165	3789	tags=35%, list=26%, signal=26%	B4GALNT4/HEXD/TMEM258/ST3GAL3/B4GALT1/MAN2A2/CHST8/HEXA/RPN2/RPN1/MGAT1/MGAT4B/B4GALT3
Long-term potentiation	Long-term potentiation	Long-term potentiation	47	-0.240878	-0.829797	0.783133	0.842423	0.507092	1820	tags=19%, list=13%, signal=17%	MAP2K2/RPS6KA1/CALM1/MAPK1/CALM3/ARAF/MAPK3/PLCB3/PRKACA
Sulfur metabolism	Sulfur metabolism	Sulfur metabolism	10	-0.303008	-0.727813	0.803879	0.862022	0.518889	4233	tags=60%, list=29%, signal=42%	ETHE1/TST/SELENBP1/PAPSS2/MPST/SQOR
Linoleic acid metabolism	Linoleic acid metabolism	Linoleic acid metabolism	11	-0.294886	-0.725502	0.822034	0.878726	0.528944	3853	tags=45%, list=27%, signal=33%	PLA2G12A/PLB1/PLA2G2D/ALOX15/PLA2G4C
Thiamine metabolism	Thiamine metabolism	Thiamine metabolism	10	0.314156	0.734768	0.827138	0.881418	0.530565	430	tags=10%, list=3%, signal=10%	AK5
Butanoate metabolism	Butanoate metabolism	Butanoate metabolism	16	-0.271407	-0.732494	0.830022	0.881737	0.530757	3357	tags=44%, list=23%, signal=34%	AACS/ECHS1/HADHA/ALDH5A1/ACADS/ABAT/EHHADH
Asthma	Asthma	Asthma	20	-0.266088	-0.753375	0.835189	0.884471	0.532402	738	tags=20%, list=5%, signal=19%	FCER1G/HLA-DMB/TNF/HLA-DQB2
Biosynthesis of nucleotide sugars	Biosynthesis of nucleotide sugars	Biosynthesis of nucleotide sugars	34	-0.235299	-0.753765	0.846914	0.89411	0.538205	4525	tags=44%, list=31%, signal=30%	GALK1/HK2/UXS1/FCSK/HK1/GALE/NAGK/PGM2/GMDS/GFUS/GMPPB/GPI/PGM1/HK3/UAP1L1
Graft-versus-host disease	Graft-versus-host disease	Graft-versus-host disease	32	-0.234272	-0.739986	0.850123	0.894728	0.538577	3353	tags=34%, list=23%, signal=26%	KIR2DL1/PRF1/GZMB/KIR3DL1/KIR2DL3/CD86/HLA-DMB/HLA-B/IFNG/TNF/HLA-DQB2
DNA replication	DNA replication	DNA replication	35	-0.238626	-0.770818	0.854722	0.895121	0.538813	4644	tags=40%, list=32%, signal=27%	RPA1/PCNA/FEN1/POLE/POLE2/MCM3/POLA1/MCM7/LIG1/POLE4/MCM5/MCM2/POLD1/MCM6
Propanoate metabolism	Propanoate metabolism	Propanoate metabolism	28	-0.245928	-0.746761	0.855746	0.895121	0.538813	2636	tags=29%, list=18%, signal=23%	ACOX1/ACADS/MLYCD/ABAT/EHHADH/LDHB/ACSS1/ACSS2
Renin secretion	Renin secretion	Renin secretion	40	-0.229632	-0.759816	0.861905	0.898806	0.541031	2454	tags=35%, list=17%, signal=29%	ORAI1/CTSB/CACNA1F/ITPR2/PPP3R1/PLCB2/AQP1/ADCY5/GNAS/CALM1/CALM3/ACE/PLCB3/PRKACA
Adherens junction	Adherens junction	Adherens junction	74	-0.206606	-0.794453	0.878049	0.907317	0.546155	2645	tags=28%, list=18%, signal=23%	WASF2/RAC3/CREBBP/BAIAP2/ACTG1/ACP1/RAC2/PTPN1/ACTN1/CTNNA1/NECTIN1/MAPK1/PTPN6/WAS/CDH1/SRC/MAPK3/CTNND1/NECTIN2/VCL/RHOA
2-Oxocarboxylic acid metabolism	2-Oxocarboxylic acid metabolism	2-Oxocarboxylic acid metabolism	25	-0.235	-0.702349	0.872941	0.907317	0.546155	3242	tags=28%, list=22%, signal=22%	DLST/IDH3B/ACY1/BCAT1/GOT2/ACO1/OGDH
Selenocompound metabolism	Selenocompound metabolism	Selenocompound metabolism	13	-0.266954	-0.681475	0.87638	0.907317	0.546155	3637	tags=38%, list=25%, signal=29%	TXNRD1/PAPSS2/SCLY/MARS1/TXNRD2
Pentose and glucuronate interconversions	Pentose and glucuronate interconversions	Pentose and glucuronate interconversions	11	0.28245	0.676697	0.883019	0.909696	0.547587	2107	tags=18%, list=15%, signal=16%	UGDH/FGGY
Amyotrophic lateral sclerosis	Amyotrophic lateral sclerosis	Amyotrophic lateral sclerosis	298	-0.191321	-0.874597	0.901818	0.926265	0.55756	3111	tags=23%, list=22%, signal=19%	TNFRSF1B/DNAH2/NDUFB4/TUBB4A/VAPB/SDHA/ATG13/TUBB4B/UQCRFS1/CYC1/PSMD8/COX5B/NUP205/DNAL4/SEM1/ATG101/ACTG1/KLC3/ANG/HSPA5/PSMD1/ATP5F1A/UQCR11/NDUFB10/PINK1/TUBA4A/UQCRHL/COX6B1/ATXN2L/TUBA1A/PSMA5/NUP98/MAPK14/NXF1/BAX/WIPI2/VCP/NDUFA13/FIG4/ND4L/PSMD9/UQCRC1/TUBA1B/PSMD3/ACTR1A/COX6A1/SQSTM1/NUP210/ATP8/NUP188/ATP5F1B/ANXA11/DDIT3/MAP2K3/SEC13/XBP1/TOMM40L/DCTN2/PSMD2/BCL2L1/TNF/ULK1/HDAC6/NEF…
Thermogenesis	Thermogenesis	Thermogenesis	190	0.201276	0.821969	0.90583	0.927591	0.558359	2198	tags=15%, list=15%, signal=13%	COX20/NDUFAF2/NDUFB1/NDUFA5/SLC25A29/RPS6/NDUFAF7/NDUFAF6/BMP8A/FRS2/PRKAA1/COX2/COX18/COA5/PRKACB/NDUFA10/ATP5PD/PRKAB2/ATF2/ACSL4/RHEB/COX19/UQCRB/COX3/COX4I1/COX7B/ADCY10/RPS6KB1
Fatty acid biosynthesis	Fatty acid biosynthesis	Fatty acid biosynthesis	15	0.251449	0.645848	0.917582	0.936813	0.56391	3753	tags=33%, list=26%, signal=25%	CBR4/ACSL4/HSD17B8/OXSM/ACSL3
Retinol metabolism	Retinol metabolism	Retinol metabolism	16	0.238195	0.621678	0.945355	0.962287	0.579244	2580	tags=19%, list=18%, signal=15%	DHRS4L2/CYP3A5/ADH5
Cobalamin transport and metabolism	Cobalamin transport and metabolism	Cobalamin transport and metabolism	17	0.222407	0.588313	0.958409	0.972671	0.585494	2904	tags=24%, list=20%, signal=19%	LMBRD1/MMAA/TCN1/ZNF76
Hippo signaling pathway	Hippo signaling pathway	Hippo signaling pathway	108	-0.174026	-0.704098	0.994667	1	0.601945	2773	tags=19%, list=19%, signal=15%	WNT7A/FZD2/ACTG1/AXIN1/NKD1/APC2/BBC3/SCRIB/CCND3/AREG/CTNNA1/CSNK1D/TGFB1/CDH1/ITGB2/WNT5B/DLG4/FZD5/GDF7/BMP6
Base excision repair	Base excision repair	Base excision repair	43	-0.159618	-0.538694	1	1	0.601945	5024	tags=49%, list=35%, signal=32%	OGG1/LIG3/SMUG1/POLD4/MPG/TDP1/PCNA/MUTYH/PARP4/FEN1/ADPRS/POLE/POLE2/PARP1/LIG1/POLE4/NEIL1/NEIL2/POLL/POLG/POLD1
Primary immunodeficiency	Primary immunodeficiency	Primary immunodeficiency	33	0.169301	0.523896	1	1	0.601945	4300	tags=27%, list=30%, signal=19%	IL7R/CD3D/DCLRE1C/TNFRSF13C/PTPRC/CD79A/AICDA/CD3E/CD8B
Valine, leucine and isoleucine degradation	Valine, leucine and isoleucine degradation	Valine, leucine and isoleucine degradation	41	0.160916	0.514769	0.998255	1	0.601945	1557	tags=10%, list=11%, signal=9%	ACADSB/DBT/HIBADH/BCKDHB
Mismatch repair	Mismatch repair	Mismatch repair	22	0.145628	0.409218	1	1	0.601945	5837	tags=50%, list=40%, signal=30%	MSH3/MLH3/MSH2/RFC1/MSH6/RFC3/RFC5/PMS2/POLD2/SSBP1/RPA2
